# Supplementary material for: Diverse mechanisms of metaeffector activity in an intracellular bacterial pathogen, Legionella pneumophila
Source: Mol Syst Biol. 2016 Dec 16;12(12):893. doi: 10.15252/msb.20167381 (PMC5199130; doi:10.15252/msb.20167381)
Supplement: Supplementary file 2 — Table EV1 [file MSB-12-893-s002.xlsx]

## Sheet: Sheet1
Table EV1. Characterization of the BY4741 pAG423-GAL-HA-IDTS overexpression array. Growth of 335 yeast IDTS overexpression strains was analyzed arrayed on agar plates (column B-E) and in liquid growth curves in glucose (expression-repressing) and galactose (expression-inducing) medium (column F-I), see Methods for details. After quantification of the IDTS overexpression strain array on solid medi…
Lpg locus No.	Gene name	Average spot size (px)	StdDev spot size (px)	Normalized spot size (IDTS/ empty vector)	StdDev normalized spot size	average AUC ratio in glucose	StdDev of AUC ratio in glucose	average AUC ratio in galactose	StdDev of AUC ratio in galactose	Reference
Empty vector		1290.79	86.5894	1	0.0670824					n/a
lpg0008	ravA	1047.25	35.9572	0.811324	0.0278567	0.981383	0.0749584	1.06607	0.0951009	Huang, 2010
lpg0012	cegC1	1250	31.8538	0.968399	0.0246778	1.03946	0.0455166	1.08632	0.120568	Altman, 2008
lpg0030	ravB	742.25	11.9548	0.575035	0.00926159	1.03005	0.0469103	0.864661	0.0855539	Huang, 2010
lpg0035	ceg1	1007.75	39.3817	0.780723	0.0305097	1.04286	0.0404598	1.01998	0.129268	putative
lpg0038	legA10/ankQ	355.333	21.0792	0.275283	0.0163305	1.03156	0.0779643	0.238237	0.0762805	de Felipe, 2005
lpg0045		1217.5	79.6848	0.94322	0.0617333	1	0	1.10404	0.147135	Kubori, 2008
lpg0056		1100.33	30.6649	0.852449	0.0237566	1.0161	0.027886	0.914565	0.120823	putative
lpg0059	ceg2	969.75	41.5401	0.751284	0.0321819	1.00956	0.0404623	0.93226	0.197577	Burstein, 2009
lpg0080	ceg3	824.25	43.546	0.638562	0.0337359	0.813637	0.156586	0.277001	0.157963	Burstein, 2009
lpg0081		1203.5	22.3084	0.932374	0.0172828	0.975456	0.0200542	0.891367	0.0835699	Kubori, 2008
lpg0082		855.5	41.7493	0.662772	0.0323439	1.02098	0.0165531	0.734024	0.0710772	putative
lpg0086		381.25	17.1731	0.295362	0.0133044	#N/A	#N/A	#N/A	#N/A	putative
lpg0090	lem1	1100	52.8457	0.852191	0.0409406	0.936976	0.0167078	0.837507	0.0825923	Burstein, 2009
lpg0096	ceg4	855	27.2029	0.662385	0.0210746	1.02987	0.0394394	0.749447	0.2304	Burstein, 2009
lpg0103	vipF	1096	16.1452	0.849092	0.012508	1.05385	0.0231012	1.03663	0.168721	Shohdy, 2005
lpg0107	ravC	1109	11	0.859163	0.00852191	0.987815	0.0663024	1.03922	0.0828176	putative
lpg0112		1120	36.6606	0.867685	0.0284017	0.992884	0.0249062	0.334822	0.0368676	putative
lpg0126	cegC2/NIN	1183.75	26.1072	0.917074	0.0202257	1.03614	0.0252884	1.07431	0.16448	Altman, 2008
lpg0130	sidP	1196.33	19.1398	0.926822	0.014828	0.984492	0.00456407	0.973097	0.0867157	Zhu, 2011
lpg0135	sdhB	1170.5	57.5645	0.906809	0.0445963	1.00843	0.0266693	0.950253	0.134837	putative
lpg0140		219.5	4.79583	0.170051	0.00371542	0.988107	0.0119293	0.273086	0.0480386	putative
lpg0160	ravD	1087.67	9.86577	0.842636	0.0076432	0.980475	0.0342946	0.989697	0.0346666	Huang, 2010
lpg0170	ravC	1183.67	59.1805	0.917009	0.0458483	#N/A	#N/A	#N/A	#N/A	Huang, 2010
lpg0171	legU1	1091.33	20.2073	0.845477	0.0156549	1.02617	0.0571001	1.04163	0.227262	de Felipe, 2005
lpg0181		1375	156.857	1.06524	0.12152	1.01403	0.0256177	1.04046	0.11336	Zhu, 2011
lpg0191	ceg5	1126.33	14.8436	0.872592	0.0114996	0.982667	0.0293592	1.01885	0.0727785	Burstein, 2009
lpg0195	ravE	861.25	39.229	0.667227	0.0303915	0.926796	0.0405657	0.639804	0.0268196	Huang, 2010
lpg0196	ravF	1377.25	46.306	1.06698	0.0358742	0.963684	0.0481947	0.990436	0.013511	Huang, 2010
lpg0208	ceg6/pkn5	997	71.8006	0.772395	0.0556253	0.925621	0.0704735	0.31669	0.126196	Barry, 2013
lpg0209	mavR	861	55.8152	0.667033	0.0432411	0.994636	0.060096	0.735966	0.287815	putative
lpg0210	ravG	996.25	24.9182	0.771814	0.0193046	0.979851	0.0275809	0.670512	0.0850015	Huang, 2010
lpg0227	ceg7	666.5	23.388	0.51635	0.0181192	0.968465	0.0157905	1.02653	0.0820106	Altman, 2008
lpg0234	sidE	1059.25	49.3786	0.820621	0.0382546	0.991129	0.0644138	0.736698	0.242794	Luo, 2004
lpg0240	ceg8/recN	608.25	9.53502	0.471223	0.00738696	1.01762	0.0379687	0.504962	0.153759	Burstein, 2009
lpg0275	sdbA	1088.25	34.0624	0.843088	0.0263888	1.02623	0.0545741	0.242683	0.0909021	putative
lpg0276	legG2	1298.5	25.3706	1.00597	0.0196551	1.02993	0.0483195	1.03113	0.172991	de Felipe, 2005
lpg0279		1286	73.9459	0.996289	0.0572873	1.06245	0.0362044	1.04697	0.172005	putative
lpg0285	lem2	1291.5	31.3316	1.00055	0.0242732	0.97847	0.0376126	1.02245	0.0755448	Burstein, 2009
lpg0294		1420	101.807	1.1001	0.0788718	1.03019	0.070843	1.0561	0.215982	Burstein, 2009
lpg0301		1010.5	63.2745	0.782853	0.04902	0.997116	0.0210216	0.943408	0.087568	putative
lpg0364	PilZ-like?	1011	32.6292	0.783241	0.0252785	0.994419	0.0163715	0.936969	0.115426	Zhu, 2011
lpg0365		1165.5	28.5949	0.902935	0.022153	0.964933	0.0246599	0.588888	0.0378971	Kubori, 2008
lpg0375		1143.5	62.0886	0.885891	0.0481013	0.987808	0.0212025	0.952127	0.0919793	Zhu, 2011
lpg0376	sdhA	864	11.6046	0.669357	0.0089903	0.96397	0.0238937	0.957864	0.0508007	Luo, 2004
lpg0390	vipA	587.75	11.8989	0.455341	0.00921829	1.00502	0.0426275	0.491246	0.176752	Shohdy, 2005
lpg0401	ceg11	312.25	36.9448	0.241906	0.0286218	0.993816	0.0571918	0.193923	0.0590885	Huang, 2010
lpg0402	ceg12/legA9/ankY	1510.33	29.6873	1.17008	0.0229993	0.985499	0.0619183	0.368062	0.167123	de Felipe, 2005
lpg0403	legA7/ankG/ankZ	1451.75	47.4789	1.1247	0.0367828	0.981618	0.0902282	0.382089	0.158717	Pan, 2008
lpg0404	ceg13	1129	21.276	0.874658	0.0164829	0.996169	0.0712518	0.932588	0.162042	putative
lpg0405		1080	11.3578	0.836696	0.00879912	0.989284	0.0129841	0.970267	0.0754745	Zhu, 2011
lpg0422	legY	1220.5	5.32291	0.945544	0.00412376	0.950544	0.041296	0.937886	0.0375957	de Felipe, 2005
lpg0436	legA11/ankJ	1247.75	39.3393	0.966656	0.0304769	1.0446	0.0475786	1.00493	0.214663	de Felipe, 2005
lpg0437	ceg14	709.5	39.6695	0.549663	0.0307327	0.939511	0.0935368	0.197914	0.0958379	Burstein, 2009
lpg0439	ceg15	1169.5	68.1787	0.906034	0.0528193	1.03618	0.0451359	1.02748	0.215065	Huang, 2010
lpg0483	legA12/ankC	695	20.1494	0.53843	0.0156102	1.01544	0.0580593	0.417876	0.171742	de Felipe, 2005
lpg0515	legD2	1085.5	37.063	0.840957	0.0287134	1.01839	0.0393998	0.94773	0.233097	de Felipe, 2005
lpg0518		777.25	29.624	0.60215	0.0229503	0.960454	0.0302865	0.607977	0.0232413	Kubori, 2008
lpg0519	ceg17	1078.75	23.838	0.835728	0.0184677	1.00022	0.0601083	0.933813	0.223835	Burstein, 2009
lpg0550		1057	7.93725	0.818878	0.00614914	1.02921	0.0641848	0.979311	0.198856	putative
lpg0581		1223	28.1188	0.947481	0.0217842	1.02055	0.0737417	0.996223	0.206908	putative
lpg0621	sidA	825.5	69.8785	0.63953	0.0541362	1.04568	0.0629141	0.615219	0.196677	Luo, 2004
lpg0634	lpiR1	1115.5	47.0496	0.864199	0.0364502	1.01483	0.0417302	0.890742	0.219635	Kubori, 2008
lpg0642	wipB	1440.25	85.9743	1.11579	0.0666059	1.00065	0.052356	0.238134	0.0776594	Ninio, 2005
lpg0670		1156.5	45.7712	0.895962	0.0354598	0.986393	0.016776	0.948272	0.148032	putative
lpg0693	ligA	808.75	21.093	0.626554	0.0163412	0.99963	0.0748512	0.6528	0.242997	putative
lpg0695	legA8/ankN/ankX	1104.25	24.3909	0.855483	0.0188961	0.901784	0.117722	0.317388	0.140034	de Felipe, 2005
lpg0696	lem3	929.5	16.0935	0.720101	0.0124679	0.95766	0.0267886	0.766066	0.016251	Burstein, 2009
lpg0716		819.25	38.7933	0.634688	0.0300539	1.0267	0.026195	0.734847	0.0686722	Zhu, 2011
lpg0717		1175	26.8701	0.910295	0.0208167	1.02662	0.0745908	1.01041	0.209228	putative
lpg0733	ravH	600	28.3078	0.464831	0.0219306	1.03041	0.0669555	0.441529	0.179571	Huang, 2010
lpg0788		1204	19.4679	0.932762	0.0150822	0.993086	0.0114361	1.01118	0.0880487	putative
lpg0796		1171.25	33.6291	0.90739	0.0260531	0.971378	0.0360041	0.85689	0.235306	Zhu, 2011
lpg0823		1139.33	31.5013	0.882663	0.0244047	1.0427	0.085415	1.04383	0.228327	putative
lpg0898	ceg18	286.25	13.8654	0.221763	0.0107418	0.960341	0.0406176	0.27977	0.0521687	Altman, 2008
lpg0902		1170.75	36.5639	0.907002	0.0283267	0.900382	0.0552302	0.198975	0.0196604	putative
lpg0921	mavT	1232	24.5357	0.954454	0.0190083	1.05141	0.0544229	1.01331	0.256346	putative
lpg0926	ravI	1060	30.5941	0.821202	0.0237018	1.03353	0.0520163	0.911705	0.273001	Huang, 2010
lpg0940	lidA	1633	34.3948	1.26512	0.0266463	0.93793	0.0839798	0.392921	0.18407	Conover, 2003
lpg0944	ravJ	418.75	78.2789	0.324414	0.0606441	0.94434	0.0371381	0.202655	0.0240254	Huang, 2010
lpg0945	legL1	1171.25	53.9838	0.90739	0.0418223	1.03723	0.0542559	0.98056	0.203399	de Felipe, 2005
lpg0952	ychK	1175.5	63.4061	0.910682	0.0491219	1.02559	0.100222	0.976157	0.240084	putative
lpg0963		987.5	50.0566	0.765035	0.0387798	1.00698	0.0101535	0.804181	0.0641029	Kubori, 2008
lpg0967		1138.75	37.7922	0.882211	0.0292783	1.01197	0.0358252	0.978259	0.0919252	Zhu, 2011
lpg0968	sidK	1010	55.6956	0.782466	0.0431484	0.939507	0.0377136	0.905184	0.113213	Xu, 2010
lpg0969	ravK	1411.25	31.7739	1.09332	0.0246159	0.976252	0.0275093	0.337404	0.0116578	Huang, 2010
lpg1001		1185.75	75.9622	0.918623	0.0588493	0.998518	0.0304739	0.926205	0.0739992	putative
lpg1083		1372	114.668	1.06291	0.0888352	#N/A	#N/A	#N/A	#N/A	Zhu, 2011
lpg1098		1123.75	5.56028	0.87059	0.00430765	1.01643	0.0599868	1.01885	0.229545	putative
lpg1099		1114.75	45.4414	0.863618	0.0352043	1.00453	0.0286878	0.946559	0.077675	putative
lpg1101	lem4/sdmA	1253.67	19.6554	0.971239	0.0152274	1.03133	0.0687855	1.04848	0.250306	Burstein, 2009
lpg1106		711	34.2053	0.550825	0.0264995	1.00859	0.0446593	0.664318	0.0460641	Zhu, 2011
lpg1108	ravL	1056.33	48.439	0.818361	0.0375266	1.02886	0.0595282	0.902733	0.225172	Huang, 2010
lpg1109	ravM	960.5	63.3114	0.744118	0.0490485	0.984857	0.0358673	0.86388	0.0411659	Huang, 2010
lpg1110	lem5	1394.75	145.158	1.08054	0.112457	0.943841	0.0933413	0.973679	0.060838	Burstein, 2009
lpg1111	ravN	836.25	77.5903	0.647859	0.0601107	1.05077	0.059885	0.582469	0.227512	Huang, 2010
lpg1120	lem6	952.75	28.918	0.738113	0.0224033	1.02559	0.0680676	0.903385	0.295159	Burstein, 2009
lpg1121	ceg19	834.667	15.5027	0.646632	0.0120102	1.02749	0.0570335	0.680249	0.254698	Burstein, 2009
lpg1124		1093.25	31.4788	0.846961	0.0243872	0.998329	0.0459848	0.90608	0.0928264	Zhu, 2011
lpg1129	ravO	884.75	25.6824	0.685433	0.0198966	0.930478	0.0712176	0.75383	0.0331494	Huang, 2010
lpg1137	ceg20	562.25	18.518	0.435586	0.0143463	1.01848	0.0711347	0.425146	0.183963	Zhu, 2011
lpg1144	cegC3	766.5	22.2486	0.593822	0.0172364	1.0213	0.0519159	0.596777	0.189262	Altman, 2008
lpg1145	lem7	1163	45.1811	0.900998	0.0350027	0.923291	0.0729155	0.922074	0.0358686	Burstein, 2009
lpg1147		1341	99.3177	1.0389	0.0769433	1.00761	0.0274055	1.01562	0.0833894	Zhu, 2011
lpg1148		1079	43.3743	0.835922	0.0336029	0.922824	0.0772984	0.933722	0.0344694	Kubori, 2008
lpg1151		1101.5	12.261	0.853353	0.00949887	1.01474	0.0624423	0.962853	0.24058	putative
lpg1152	ravP	1146	10.2307	0.887828	0.0079259	0.942637	0.0605565	0.953509	0.0973298	Huang, 2010
lpg1154	ravQ	938.333	27.5379	0.726945	0.0213341	0.938555	0.0399954	0.346883	0.0218582	Huang, 2010
lpg1158		1253	40.9634	0.970723	0.0317351	1.03591	0.0814445	1.05192	0.236498	Kubori, 2008
lpg1166	ravR	893.25	71.7745	0.692018	0.0556051	0.951873	0.00876709	0.574726	0.0830261	Huang, 2010
lpg1171	ceg21	887.5	35.6885	0.687563	0.0276485	1.00712	0.0639913	0.786755	0.24476	Zhu, 2011
lpg1183	ravS	439.5	11.0905	0.340489	0.00859205	0.976957	0.0249511	0.362568	0.00782853	Huang, 2010
lpg1227	vpdB	1167.75	49.9758	0.904678	0.0387172	1.04603	0.063233	1.07784	0.190454	VanRheenen, 2006
lpg1273		953.75	57.0343	0.738888	0.0441856	0.961112	0.0586055	0.854337	0.102878	Kubori, 2008
lpg1290	lem8	654.25	39.4747	0.50686	0.0305818	1.02567	0.0644746	0.413394	0.142202	Burstein, 2009
lpg1312	legC1/pelC	1377.75	194.885	1.06737	0.150981	#N/A	#N/A	#N/A	#N/A	de Felipe, 2005
lpg1316	ravT	771.667	12.5033	0.597825	0.00968657	1.02241	0.0786077	0.768478	0.270873	Huang, 2010
lpg1317	ravW	1045	15.3948	0.809581	0.0119266	1.0117	0.0226063	0.935605	0.0953877	Huang, 2010
lpg1318		1132.75	34.3839	0.877563	0.0266378	0.99423	0.0417463	0.942032	0.0811402	putative
lpg1328	legT	1349.5	186.557	1.04548	0.14453	#N/A	#N/A	#N/A	#N/A	de Felipe, 2005
lpg1354		1092.5	4.04145	0.84638	0.00313099	1.0006	0.0579464	0.974864	0.084864	putative
lpg1355	sidG	742.25	29.0675	0.575035	0.0225191	1.0043	0.107869	0.334732	0.159187	Luo, 2004
lpg1368	lgt1	1262.75	35.3494	0.978276	0.0273859	1.02723	0.0653407	0.914227	0.275121	putative
lpg1377		852.5	27.3313	0.660448	0.0211741	1.04551	0.0587766	0.646905	0.242156	putative
lpg1387		432	41.069	0.334679	0.031817	1.00543	0.0355753	0.349357	0.0336018	putative
lpg1408	licA	1041.67	16.5025	0.806999	0.0127848	0.981715	0.0430592	1.02356	0.0529531	putative
lpg1426	vpdC	787.5	47.613	0.610091	0.0368867	0.985021	0.0482251	0.642949	0.0134628	VanRheenen, 2006
lpg1449		1308.5	46.6369	1.01372	0.0361305	0.998551	0.0180907	0.974073	0.148561	Zhu, 2011
lpg1453		785.75	27.8373	0.608735	0.0215661	0.995404	0.0223394	0.592454	0.0650202	Zhu, 2011
lpg1483	legK1/lok	552.667	14.5029	0.428161	0.0112357	1.03298	0.0449442	0.349143	0.135673	de Felipe, 2005
lpg1484	ceg22	1125.5	41.227	0.871946	0.0319393	1.04993	0.0648323	1.06522	0.191222	Zhu, 2011
lpg1488	legC5/lgt3	1341.75	38.3264	1.03948	0.0296922	1.02787	0.0490306	1.00407	0.244887	de Felipe, 2005
lpg1489	ravX	1677.25	147.19	1.2994	0.114031	#N/A	#N/A	#N/A	#N/A	Huang, 2010
lpg1491	lem9	1194.75	36.664	0.925595	0.0284043	0.926306	0.0129546	0.95799	0.0889926	Burstein, 2009
lpg1496	lem10	1145.75	18.1177	0.887634	0.0140361	0.927997	0.0312835	0.890741	0.0993752	Burstein, 2009
lpg1499		1125	33.3467	0.871559	0.0258343	0.997574	0.0115782	0.898046	0.0895735	putative
lpg1525		1183.5	44.9629	0.91688	0.0348336	0.956671	0.0221002	0.961095	0.0359843	putative
lpg1527		1127.67	31.0054	0.873625	0.0240205	0.97994	0.0286041	0.903088	0.100206	putative
lpg1551	ravY	1140.25	40.6725	0.883373	0.0315097	0.963656	0.0252374	0.986297	0.0531754	Huang, 2010
lpg1588	legC6	1264	71.9213	0.979245	0.0557188	1.02282	0.0668661	0.861805	0.274704	de Felipe, 2005
lpg1598	lem11	927.25	48.3486	0.718358	0.0374565	0.853455	0.0378767	0.34404	0.0428858	Burstein, 2009
lpg1602	legL2	1294	30.3315	1.00249	0.0234984	1.02492	0.0730854	1.033	0.217473	de Felipe, 2005
lpg1621	ceg23	980.5	33.3117	0.759612	0.0258072	0.990489	0.0124752	0.809694	0.128607	Zusman, 2007
lpg1625	lem12	1084.25	17.4428	0.839989	0.0135132	0.959983	0.0446082	0.251082	0.0163498	Burstein, 2009
lpg1642	sidB	1049.5	28.3019	0.813068	0.0219261	1.05573	0.0542815	0.924579	0.247279	Luo, 2004
lpg1660	legL3	995.25	39.6852	0.771039	0.0307449	1.04388	0.025514	0.987405	0.144059	de Felipe, 2005
lpg1663		1201.25	45.3091	0.930631	0.0351018	1.02725	0.0504851	1.04648	0.037435	putative
lpg1666	ceg24	1100	42.3084	0.852191	0.0327771	1.04334	0.0464596	1.03313	0.216418	Zhu, 2011
lpg1667		1328.75	167.651	1.02941	0.129883	1.01447	0.0165912	1.0328	0.0989264	Zhu, 2011
lpg1683	ravZ	1170	40.025	0.906421	0.0310081	0.937773	0.0399061	0.903937	0.0388373	Huang, 2010
lpg1684		1071.25	33.9743	0.829918	0.0263205	1.00843	0.0157817	0.992411	0.142211	Zhu, 2011
lpg1685		1105.25	27.4393	0.856258	0.0212578	0.994686	0.0265736	0.971833	0.120583	Zhu, 2011
lpg1687	mavA	1374.33	7.50555	1.06472	0.00581469	0.960153	0.0548972	0.908449	0.0372686	Huang, 2010
lpg1689		1014	91.2177	0.785565	0.0706681	1.00307	0.032246	0.878279	0.122923	Kubori, 2008
lpg1692		1251.25	21.0456	0.969367	0.0163044	1.01393	0.0375996	1.00147	0.105082	Zhu, 2011
lpg1701	legC3/ppeA/ktn1	298.75	11.3541	0.231447	0.00879627	1.01769	0.0738644	0.229597	0.105346	de Felipe, 2005
lpg1702	ppeB/lem13	1307	3	1.01256	0.00232416	0.983596	0.0375764	0.74559	0.0325613	Ninio, 2009
lpg1716		536.75	26.663	0.41583	0.0206563	0.999722	0.0600507	0.352663	0.0641984	Zhu, 2011
lpg1717		915.75	17.1731	0.709449	0.0133044	0.97151	0.0337245	0.814554	0.0997626	Kubori, 2008
lpg1718	legAS4/ankI	815	28.4019	0.631396	0.0220035	1.02183	0.0578186	0.737449	0.247773	de Felipe, 2005
lpg1751		1150	24.1247	0.890927	0.0186898	0.978377	0.0295362	0.992435	0.063061	Kubori, 2008
lpg1752	mavB	1102	79.5697	0.85374	0.0616441	0.992583	0.0439656	0.996612	0.0396455	Huang, 2010
lpg1797	rvfA	1075.25	31.8682	0.833017	0.0246889	0.981915	0.0318734	0.987909	0.0558825	Huang, 2010
lpg1798	mavU	1141	20.7043	0.883954	0.01604	1.02343	0.0742062	0.916843	0.226921	Huang, 2010
lpg1836	ceg25	1254.75	49.8489	0.972079	0.0386189	1.01689	0.0725304	1.02893	0.254694	putative
lpg1851	lem14	1135.25	67.1584	0.8795	0.0520289	0.979838	0.0591481	1.00425	0.0495817	Burstein, 2009
lpg1884	legC2/ylfB	1077.25	24.3909	0.834566	0.0188961	1.01025	0.0767812	0.969949	0.252121	Campodonico, 2005
lpg1888		821.25	26.298	0.636238	0.0203735	0.997929	0.0256952	0.631987	0.0948771	Zhu, 2011
lpg1890	legLC8	1016.25	80.8759	0.787308	0.0626561	1.03016	0.0670466	1.0101	0.217783	de Felipe, 2005
lpg1895		956.25	28.418	0.740825	0.022016	1.01915	0.0170599	0.907	0.0970529	putative
lpg1907		977	24.0555	0.7569	0.0186362	1.00414	0.0171161	0.886006	0.0898574	Zhu, 2011
lpg1909		809	15.0111	0.626748	0.0116294	0.995615	0.0327263	0.604089	0.0883712	putative
lpg1925		1304.25	65.4338	1.01043	0.0506928	1.02904	0.0555889	1.05954	0.179233	putative
lpg1931	ceg26	1090.5	67.6387	0.844831	0.052401	1.03024	0.0484967	1.03171	0.147173	putative
lpg1933	lem15	1111	44.3922	0.860713	0.0343915	0.985171	0.0134865	1.02689	0.0646179	Burstein, 2009
lpg1947	lem16	1128	6.08276	0.873883	0.00471243	0.959828	0.039328	0.932394	0.09849	Burstein, 2009
lpg1948	legLC4	1197	17.3494	0.927339	0.0134409	1.03538	0.081612	1.02345	0.20502	de Felipe, 2005
lpg1949	lem17	1394.5	34.3171	1.08035	0.0265861	0.988195	0.0540311	1.02121	0.0450477	Burstein, 2009
lpg1950	ralF	506.667	3.21455	0.392524	0.00249037	1.03558	0.0588328	0.395288	0.174246	Nagai, 2002
lpg1953	legC4	1310	30.5123	1.01488	0.0236385	1.03357	0.0542558	0.96566	0.224012	de Felipe, 2005
lpg1957		1330	62.9709	1.03038	0.0487847	#N/A	#N/A	#N/A	#N/A	putative
lpg1958	legL5	1138.33	34.1955	0.881888	0.0264919	1.02019	0.0562835	1.02976	0.235357	de Felipe, 2005
lpg1959		1065.75	113.714	0.825657	0.0880965	0.988305	0.0674284	0.190224	0.0809521	Zhu, 2011
lpg1960	lirA	1119.25	46.5143	0.867104	0.0360355	0.968429	0.0445188	0.907405	0.122415	Zusman, 2008
lpg1961		645.75	12.339	0.500275	0.00955923	0.945737	0.0471025	0.248345	0.0258358	putative
lpg1962	lirB	1074.25	29.2276	0.832242	0.0226431	0.962119	0.0589105	0.948636	0.0603697	Zusman, 2008
lpg1963	lirC/pieA	1099.33	10.2144	0.851674	0.00791327	0.955433	0.0443392	1.05835	0.0225135	Zusman, 2008
lpg1964	lirD/pieB	1081.75	35.3966	0.838052	0.0274224	0.972908	0.0453666	1.02103	0.0496758	Zusman, 2008
lpg1965	lirE/pieC	1104	6.55744	0.85529	0.00508017	0.961358	0.0132447	0.994502	0.0837871	Zusman, 2008
lpg1966	lirF/pieD	1123.25	45.0879	0.870203	0.0349304	0.990361	0.0348581	1.05355	0.0430212	Zusman, 2008
lpg1969	pieE/lem18	655.5	32.3883	0.507828	0.0250918	0.924879	0.0252419	0.371207	0.108394	Ninio, 2009
lpg1972	pieF	908.5	19.9416	0.703832	0.0154491	0.968083	0.0412542	0.877593	0.0532702	Ninio, 2009
lpg1976	legG1/pieG	1146.75	33.8662	0.888409	0.0262368	1.05296	0.0509668	1.1241	0.127528	de Felipe, 2005
lpg1978	setA	896	27.2213	0.694148	0.0210889	1.02822	0.04504	0.530744	0.173244	Heidtman, 2008
lpg1982		1104.75	24.9983	0.855871	0.0193667	0.994947	0.0163265	0.875058	0.15096	putative
lpg1986		657.75	19.2072	0.509571	0.0148802	#N/A	#N/A	#N/A	#N/A	Zhu, 2011
lpg1990		1067.25	16.6608	0.826819	0.0129075	1.01916	0.0472246	0.931955	0.104089	putative
lpg2048		1079.75	23.5284	0.836503	0.0182279	0.978392	0.0337957	0.884011	0.269751	putative
lpg2050		589.25	13.301	0.456503	0.0103045	1.00727	0.017945	0.305366	0.0235441	Zhu, 2011
lpg2073		1075	66.0151	0.832823	0.0511432	1.03873	0.0467801	1.04342	0.164476	putative
lpg2128		1075.5	27.0123	0.83321	0.020927	1.00047	0.0125512	0.970771	0.10658	putative
lpg2131	legA6/ANK3	1146.5	21.9773	0.888215	0.0170262	1.03357	0.0525954	1.09205	0.169492	de Felipe, 2005
lpg2137	legK2	1103	37.7712	0.854515	0.0292621	1.02889	0.0647791	1.04293	0.193269	de Felipe, 2005
lpg2143		1097.75	10.5948	0.850448	0.008208	1.00973	0.0363216	0.982288	0.0933863	putative
lpg2144	ceg27/legAU13/ankB	1270	20.4287	0.983893	0.0158265	1.04932	0.0596679	1.05231	0.204533	de Felipe, 2005
lpg2147	mavC	1034.67	20.5994	0.801576	0.0159587	0.87519	0.0220902	0.695315	0.0131035	Huang, 2010
lpg2148		1327.67	2.51661	1.02857	0.00194967	0.950924	0.0323324	0.950814	0.0449197	Zhu, 2011
lpg2153	sdeC	1079.75	48.0026	0.836503	0.0371885	0.966996	0.0474929	0.94649	0.0337693	Luo, 2004
lpg2154		1065.25	51.7003	0.825269	0.0400532	1.01833	0.0298209	1.0273	0.192277	putative
lpg2155	sidJ	425.5	30.1828	0.329643	0.0233832	1.04213	0.0524758	0.389687	0.127016	Liu, 2007
lpg2156	sdeB	86	62.4873	0.0666258	0.0484101	0.782892	0.285946	0.976967	0.0537309	Zusman, 2008
lpg2157	sdeA/laiA	982.5	43.9204	0.761161	0.034026	0.994036	0.0781768	0.995337	0.172733	Luo, 2004
lpg2160		810.5	25.671	0.62791	0.0198878	1.00118	0.0725379	0.866177	0.1215	Ensminger, 2010
lpg2166	lem19	706	9.30949	0.546952	0.00721224	0.968746	0.0297002	0.56901	0.0151096	Burstein, 2009
lpg2176	LegS2	938	21.7945	0.726686	0.0168846	0.984101	0.0643139	0.919188	0.103889	de Felipe, 2005
lpg2182		1091	33.1361	0.845218	0.0256712	1.01487	0.0433906	0.971598	0.093707	putative
lpg2199	mavD	1544.25	22.8965	1.19636	0.0177384	0.504548	0.380265	0.277342	0.229429	Huang, 2010
lpg2200	cegC4	1121.67	11.0604	0.868976	0.00856873	1.00586	0.0239083	0.991511	0.104356	Altman, 2008
lpg2206	wipC	698	8.60233	0.540754	0.00666438	0.98236	0.0409014	0.758272	0.10871	putative
lpg2207		1020.75	14.9972	0.790794	0.0116186	1.03084	0.0440234	0.913703	0.137614	putative
lpg2210		1171.75	43.5306	0.907777	0.033724	1.02547	0.0207004	1.04401	0.0900306	putative
lpg2215	legA2	1307.25	58.7218	1.01275	0.0454929	1.01582	0.0252717	1.05089	0.153532	de Felipe, 2005
lpg2216	lem20	671	27.1416	0.519836	0.0210271	1.00279	0.0254108	0.567652	0.0664936	Burstein, 2009
lpg2222	lpnE	1083.25	46.3564	0.839214	0.0359132	0.990517	0.0343461	0.891227	0.0316744	putative
lpg2223		1334.67	122.153	1.03399	0.0946342	1.00803	0.0356936	0.994421	0.0819406	Zhu, 2011
lpg2224	ppgA	858.25	15.1959	0.664903	0.0117726	0.984892	0.0314475	0.63533	0.0185356	Ninio, 2009
lpg2239		1381	89.5154	1.06989	0.0693492	#N/A	#N/A	#N/A	#N/A	Zhu, 2011
lpg2244		1119	42.5754	0.86691	0.032984	0.985145	0.0220522	0.843709	0.038347	putative
lpg2248	lem21	1151	40.2741	0.891701	0.0312011	0.926873	0.135318	1.00335	0.146988	Burstein, 2009
lpg2257		1230.25	31.5	0.953098	0.0244036	0.985632	0.0280473	1.01191	0.0681014	putative
lpg2266		1143.67	4.16333	0.88602	0.00322541	0.98248	0.040314	0.979615	0.13097	putative
lpg2270		1383.75	141.354	1.07202	0.10951	#N/A	#N/A	#N/A	#N/A	putative
lpg2271		1301.5	42.4617	1.0083	0.0328959	1.00075	0.0328837	1.00519	0.053018	Zhu, 2011
lpg2298	legC7/ylfA	617.25	37.5267	0.478195	0.0290726	0.989801	0.0259006	0.601674	0.21006	Campodonico, 2005
lpg2300	legA3/ankW/ankH	975.75	23.2576	0.755932	0.0180181	0.973826	0.0646825	0.795122	0.275763	de Felipe, 2005
lpg2311	ceg28	1254.25	29.8147	0.971691	0.023098	0.990781	0.035351	1.06578	0.0617345	Huang, 2010
lpg2322	legA5/ankK	436.333	13.6504	0.338036	0.0105752	1.0214	0.0441334	0.405829	0.180309	de Felipe, 2005
lpg2324	Gulo	1346.75	30.3246	1.04335	0.0234931	1.01296	0.014967	0.972957	0.102036	putative
lpg2327	ceg6	766.5	58.9717	0.593822	0.0456865	0.975719	0.0269639	0.668704	0.0926831	Kubori, 2008
lpg2328	lem22	979.5	31.7333	0.758837	0.0245844	0.995462	0.0379415	0.919149	0.0342777	Burstein, 2009
lpg2344	mavE	1186.33	17.673	0.919075	0.0136916	0.985054	0.0646532	0.979178	0.028215	Huang, 2010
lpg2351	mavF	1249	96.7505	0.967624	0.0749545	0.982657	0.0370398	1.03436	0.0875316	Huang, 2010
lpg2364		998.25	33.2904	0.773363	0.0257907	1.01807	0.0130219	0.937447	0.124207	putative
lpg2370		1082.25	38.2829	0.83844	0.0296585	0.969178	0.107504	0.921239	0.263645	Zhu, 2011
lpg2371		1024.25	11.2953	0.793506	0.00875067	1.01061	0.029313	0.840094	0.10095	putative
lpg2385		1211.25	22.7797	0.938378	0.0176479	0.988739	0.00458492	0.973884	0.158469	putative
lpg2391	sdbC	1014	18.7794	0.785565	0.0145488	0.985197	0.0588721	0.88602	0.176436	Huang, 2010
lpg2392	legL6	1194.67	26.3502	0.925531	0.020414	0.999704	0.0767638	1.03275	0.158613	de Felipe, 2005
lpg2395		548.75	32.1701	0.425127	0.0249228	0.951618	0.0904574	0.607682	0.214696	putative
lpg2400	legL7	1164.25	17.6895	0.901967	0.0137044	1.02233	0.030014	1.01796	0.106717	de Felipe, 2005
lpg2403		1023.75	51.597	0.793119	0.0399732	#N/A	#N/A	#N/A	#N/A	putative
lpg2406	lidE/lem23	1264.5	53.8671	0.979632	0.0417319	0.997005	0.00463044	1.01196	0.0652803	Burstein, 2009
lpg2407		1437.25	66.9446	1.11346	0.0518633	0.985849	0.0305903	1.01863	0.0582595	Kubori, 2008
lpg2409	ceg29	1145	20.4206	0.887053	0.0158202	0.962896	0.0778058	0.992947	0.138319	Zusman, 2007
lpg2410	vpdA	388.333	3.05505	0.300849	0.00236681	0.919202	0.0597458	0.297383	0.151709	VanRheenen, 2006
lpg2411	lem24	1312.25	77.0773	1.01662	0.0597133	0.98259	0.0652162	0.996597	0.0608225	Burstein, 2009
lpg2416	legA1	1164	19.1311	0.901773	0.0148212	0.975048	0.106449	1.03225	0.120793	de Felipe, 2005
lpg2420		1100	12.49	0.852191	0.00967624	0.96189	0.0980976	0.957263	0.163966	Huang, 2010
lpg2422	lem25	547	50.8199	0.423771	0.0393712	0.975236	0.0353241	0.328935	0.0140712	Burstein, 2009
lpg2424	mavG	1374.25	79.1133	1.06466	0.0612906	0.982691	0.0346663	1.03788	0.0831737	Huang, 2010
lpg2425	mavH	454.333	4.50925	0.351981	0.0034934	0.971837	0.0446771	0.443506	0.176536	Huang, 2010
lpg2433	ceg30	453.667	15.308	0.351464	0.0118594	0.989936	0.0420952	0.477388	0.154392	Burstein, 2009
lpg2444	mavI	924.667	28.3608	0.716357	0.0219716	0.977789	0.0326264	0.735235	0.0361881	Huang, 2010
lpg2452	legA14/ceg31/ankF	541.333	18.5831	0.419381	0.0143967	1.02859	0.0317387	0.564509	0.229583	de Felipe, 2005
lpg2455	gobX	1079	33.0857	0.835922	0.0256322	0.975957	0.0380256	0.967627	0.0998946	putative
lpg2456	legA15/ankD	760.25	31.1167	0.58898	0.0241067	0.975706	0.040749	0.665349	0.156137	de Felipe, 2005
lpg2460		1081.5	25.8392	0.837859	0.0200182	#N/A	#N/A	#N/A	#N/A	putative
lpg2461		105.75	9.46485	0.0819265	0.0073326	0.632071	0.141718	0.0645437	0.0332624	Zhu, 2011
lpg2464	sidM/drrA	277.333	8.32666	0.214855	0.00645082	0.92311	0.15646	0.843241	0.631673	Machner, 2006
lpg2465	sidD	1196.75	37.1248	0.927145	0.0287613	0.961388	0.0577187	0.979449	0.184719	Luo, 2004
lpg2482	sdbB	332.667	11.8462	0.257723	0.0091775	0.902811	0.0158415	0.169938	0.0615624	putative
lpg2490	lepB	1120.67	16.0728	0.868202	0.0124519	#N/A	#N/A	#N/A	#N/A	Chen, 2004
lpg2498	mavJ	1251	14.8549	0.969173	0.0115083	0.991701	0.0285988	1.02746	0.0569524	Huang, 2010
lpg2504	ceg32/sidI	155.667	10.0167	0.120598	0.00776009	0.916982	0.0648501	0.137891	0.0898965	Shen, 2009
lpg2508	sdjA	1170.5	53.6936	0.906809	0.0415974	0.991528	0.0953981	1.03546	0.0917498	Liu, 2007
lpg2509	sdeD	993.333	22.0303	0.769554	0.0170673	0.973456	0.061993	0.900705	0.0401284	Luo, 2004
lpg2510	sdcA	1165.33	14.5717	0.902806	0.0112889	0.991724	0.0634562	1.02425	0.135973	Luo, 2004
lpg2511	sidC	1068.5	17.8979	0.827787	0.0138658	0.965488	0.0665244	1.00748	0.113665	Luo, 2004
lpg2519		1064.33	7.57188	0.824559	0.00586608	0.953206	0.0286888	0.292036	0.0672887	putative
lpg2523	lem26	250.333	2.51661	0.193938	0.00194967	0.952941	0.0773309	0.311638	0.0966805	Burstein, 2009
lpg2525	mavK	894.333	2.51661	0.692857	0.00194967	0.928093	0.0611982	0.839967	0.130423	Huang, 2010
lpg2526	mavL	1257.5	31.9844	0.974209	0.0247789	0.980309	0.040965	0.990203	0.0723059	Huang, 2010
lpg2527	lnaB	299.75	20.6942	0.232222	0.0160322	0.992158	0.0494762	0.256254	0.0844511	Kubori, 2008
lpg2529	lem27	1075.25	49.2434	0.833017	0.0381498	0.974953	0.0308671	0.918401	0.0509108	Burstein, 2009
lpg2538		1337	147.486	1.0358	0.11426	1.02859	0.0183691	0.97259	0.0982747	Zhu, 2011
lpg2539		974.75	23.2863	0.755157	0.0180403	1.01311	0.0268736	0.875651	0.109087	Zhu, 2011
lpg2541		1424.67	156.18	1.10372	0.120996	1.0257	0.0396286	1.02985	0.109838	Ivanov, 2010
lpg2546		1204.25	46.5502	0.932955	0.0360633	1.00851	0.031073	0.941567	0.0897033	Zhu, 2011
lpg2552		300	9.53939	0.232416	0.00739035	0.99712	0.065328	0.239205	0.015891	Huang, 2010
lpg2556	legK3	927.5	21.2053	0.718552	0.0164282	0.952543	0.0620582	0.780828	0.140159	de Felipe, 2005
lpg2577	mavM	1097.33	3.51188	0.850125	0.00272072	0.986763	0.0217095	1.00595	0.0249693	Huang, 2010
lpg2584	sidF	1287	90.5759	0.997063	0.0701709	#N/A	#N/A	#N/A	#N/A	Luo, 2004
lpg2586		1040.33	21.7792	0.805966	0.0168728	0.961435	0.0373383	0.901529	0.0947866	putative
lpg2587		1065.75	22.1867	0.825657	0.0171885	0.835285	0.0251036	0.464665	0.143144	putative
lpg2588	legS1	1102.75	27.6692	0.854321	0.0214358	0.979941	0.0537083	1.02317	0.0366664	de Felipe, 2005
lpg2591	ceg33	1079.5	33.5708	0.836309	0.026008	0.973895	0.0647635	0.952365	0.129602	Altman, 2008
lpg2603	lem28/sdmB	861.5	31.4802	0.66742	0.0243883	1.01245	0.0924232	0.783066	0.214177	Burstein, 2009
lpg2628		1394.75	126.597	1.08054	0.0980774	1.00004	0.0117716	0.993601	0.151915	Zhu, 2011
lpg2637		992	54.7783	0.768521	0.0424378	#N/A	#N/A	#N/A	#N/A	Zhu, 2011
lpg2638	mavV	685	16.7531	0.530682	0.012979	0.977901	0.043916	0.643561	0.252812	Huang, 2010
lpg2678		1128	40.8738	0.873883	0.0316657	0.992403	0.0580546	1.0087	0.14999	putative
lpg2694	legD1	1209	14.4222	0.936635	0.0111732	0.983789	0.0530239	1.00168	0.118129	de Felipe, 2005
lpg2718	wipA	586.5	51.4749	0.454373	0.0398786	0.99604	0.0308845	0.595734	0.218246	Ninio, 2005
lpg2720	legN	1331.75	5.25198	1.03173	0.00406881	1.0093	0.0445577	1.10803	0.109553	de Felipe, 2005
lpg2744		1070.5	37.072	0.829337	0.0287204	0.983388	0.0336279	0.956135	0.0761916	Kubori, 2008
lpg2745		1140	36.1755	0.88318	0.0280258	1.02853	0.0350005	1.04915	0.111922	Zhu, 2011
lpg2759		1289.75	131.277	0.999194	0.101703	1.00746	0.0200372	1.06783	0.082467	putative
lpg2762		1244.67	32.3161	0.964267	0.0250359	1.00959	0.0118158	0.867385	0.147344	putative
lpg2793	lepA	1201.25	18.9099	0.930631	0.0146498	0.96881	0.0325521	1.01877	0.0443336	Chen, 2004
lpg2804	lem29	743.75	32.6126	0.576197	0.0252656	0.97049	0.0534513	0.521809	0.0436639	Burstein, 2009
lpg2806		1056.25	7.13559	0.818297	0.00552808	0.937339	0.0767984	0.709718	0.171627	putative
lpg2813	vipE	331.5	11	0.256819	0.00852191	0.95457	0.0317347	0.405263	0.0840404	putative
lpg2815	dimB/mavN	866.333	23.1589	0.671165	0.0179416	0.984939	0.0720644	0.889994	0.0438079	Huang, 2010
lpg2826	ceg34	836.667	15.0444	0.648182	0.0116552	0.989029	0.0776128	0.892183	0.0147417	Burstein, 2009
lpg2828		801	240.204	0.62055	0.186091	0.999222	0.0111829	0.268549	0.0561037	Zhu, 2011
lpg2829	sidH	372.5	42.9767	0.288583	0.0332949	0.841552	0.0635765	0.190631	0.15709	Luo, 2004
lpg2830	legU2/lubX	888.333	11.3725	0.688209	0.00881048	0.992472	0.0409942	0.864705	0.14118	de Felipe, 2005
lpg2831	vipD	513.25	65.291	0.397624	0.0505822	0.929363	0.113135	0.517874	0.272904	Shohdy, 2005
lpg2832		1263	59.925	0.97847	0.046425	#N/A	#N/A	#N/A	#N/A	Zhu, 2011
lpg2844		1378.75	118.492	1.06814	0.0917977	1.01646	0.0311176	1.02037	0.1015	Zhu, 2011
lpg2860		1179	26.4449	0.913394	0.0204874	1.01756	0.0121464	1.01823	0.151231	putative
lpg2862	legC8/lgt2	1152.25	70.2442	0.89267	0.0544195	0.848239	0.182637	0.693293	0.40958	de Felipe, 2005
lpg2874		977.75	22.8236	0.757481	0.0176819	0.964881	0.104309	0.846341	0.133427	Huang, 2010
lpg2879	mavO	1044.67	11.6762	0.809323	0.00904576	0.975275	0.010076	0.918508	0.0825439	Huang, 2010
lpg2884	mavP	904.75	14.66	0.700927	0.0113574	1.00335	0.0817121	0.849397	0.138385	Huang, 2010
lpg2907	mavW	942.5	24.5696	0.730173	0.0190346	0.931817	0.0343845	0.934741	0.13197	putative
lpg2911		1319.75	174.083	1.02244	0.134865	1.01005	0.00762373	0.982057	0.1193	putative
lpg2912		1423	145.049	1.10243	0.112373	1.01031	0.0360495	1.01238	0.105927	Zhu, 2011
lpg2952	ceg35	1099.5	13.6991	0.851803	0.010613	1.01013	0.0606815	0.977787	0.0870824	putative
lpg2975	mavQ	1095	15.6418	0.848317	0.012118	0.957027	0.0342821	0.266645	0.0412997	Huang, 2010
lpg2999	legP	1127	60.2163	0.873108	0.0466507	1.01714	0.0625024	0.795341	0.0739719	de Felipe, 2005
lpg3000		1295.5	110.425	1.00365	0.0855483	0.999316	0.0157409	0.960271	0.158163	Zhu, 2011
REFERENCES:
Altman, E et al. Journal of bacteriology 190, 1985, (2008).
Burstein, D et al. PLoS pathogens 5, e1000508, (2009).
Campodonico, EM et al. Molecular microbiology 56, 918, (2005).
Chen, J et al. Science 303, 1358, (2004).
Conover, GM et al. Molecular microbiology 48, 305, (2003).
de Felipe, KS et al. Journal of bacteriology 187, 7716, (2005).
Ensminger, AW et al. Infection and immunity 78, 3905, (2010).
Heidtman, M et al. Cellular microbiology 11, 230, (2009).
Huang, L et al. Cellular microbiology 13, 227, (2011).
Ivanov, SS et al. The Journal of biological chemistry 285, 34686, (2010).
Kubori, T et al. Molecular microbiology 67, 1307, (2008).
Liu, Y et al. Infection and immunity 75, 592, (2007).
Luo, ZQ et al. Proceedings of the National Academy of Sciences of the United States of America 101, 841, (2004).
Machner, MP et al. Dev Cell 11, 47, (2006).
Nagai, H et al. Science 295, 679, (2002).
Ninio, S et al. PLoS pathogens 5, e1000278, (2009).
Ninio, S et al. Molecular microbiology 55, 912, (2005).
Pan, X et al. Science 320, 1651, (2008).
Shen, X et al. Cellular microbiology 11, 911, (2009).
Shohdy, N et al. Proceedings of the National Academy of Sciences of the United States of America 102, 4866, (2005).
VanRheenen, SM et al. Infection and immunity 74, 3597, (2006).
Xu, L et al. PLoS pathogens 6, e1000822, (2010).
Zhu, W et al. PloS one 6, e17638, (2011).
Zusman, T et al. Molecular microbiology 63, 1508, (2007).
Zusman, T et al. Infection and immunity 76, 4581, (2008).

## Sheet: references.txt
lpg0008	Huang, 2010
lpg0012	Altman, 2008
lpg0021	Zhu, 2011
lpg0030	Huang, 2010
lpg0038	de Felipe, 2005
lpg0041	Altman, 2008
lpg0045	Kubori, 2008
lpg0046	Zhu, 2011
lpg0059	Burstein, 2009
lpg0080	Burstein, 2009
lpg0081	Kubori, 2008
lpg0090	Burstein, 2009
lpg0096	Burstein, 2009
lpg0103	Shohdy, 2005
lpg0126	Altman, 2008
lpg0130	Zhu, 2011
lpg0160	Huang, 2010
lpg0170	Huang, 2010
lpg0171	de Felipe, 2005
lpg0172	Zhu, 2011
lpg0181	Zhu, 2011
lpg0191	Burstein, 2009
lpg0195	Huang, 2010
lpg0196	Huang, 2010
lpg0210	Huang, 2010
lpg0227	Altman, 2008
lpg0234	Luo, 2004
lpg0240	Burstein, 2009
lpg0246	Heidtman, 2008
lpg0260	Zhu, 2011
lpg0276	de Felipe, 2005
lpg0284	Zusman, 2007
lpg0285	Burstein, 2009
lpg0294	Burstein, 2009
lpg0364	Zhu, 2011
lpg0365	Kubori, 2008
lpg0375	Zhu, 2011
lpg0376	Luo, 2004
lpg0390	Shohdy, 2005
lpg0401	Huang, 2010
lpg0402	de Felipe, 2005
lpg0403	Pan, 2008
lpg0405	Zhu, 2011
lpg0422	de Felipe, 2005
lpg0436	de Felipe, 2005
lpg0437	Burstein, 2009
lpg0439	Huang, 2010
lpg0483	de Felipe, 2005
lpg0515	de Felipe, 2005
lpg0518	Kubori, 2008
lpg0519	Burstein, 2009
lpg0621	Luo, 2004
lpg0634	Kubori, 2008
lpg0642	Ninio, 2005
lpg0695	de Felipe, 2005
lpg0696	Burstein, 2009
lpg0716	Zhu, 2011
lpg0733	Huang, 2010
lpg0796	Zhu, 2011
lpg0898	Altman, 2008
lpg0926	Huang, 2010
lpg0940	Conover, 2003
lpg0944	Huang, 2010
lpg0945	de Felipe, 2005
lpg0963	Kubori, 2008
lpg0967	Zhu, 2011
lpg0968	Xu, 2010
lpg0969	Huang, 2010
lpg1083	Zhu, 2011
lpg1101	Burstein, 2009
lpg1106	Zhu, 2011
lpg1108	Huang, 2010
lpg1109	Huang, 2010
lpg1110	Burstein, 2009
lpg1111	Huang, 2010
lpg1120	Burstein, 2009
lpg1121	Burstein, 2009
lpg1124	Zhu, 2011
lpg1129	Huang, 2010
lpg1137	Zhu, 2011
lpg1144	Altman, 2008
lpg1145	Burstein, 2009
lpg1147	Zhu, 2011
lpg1148	Kubori, 2008
lpg1152	Huang, 2010
lpg1154	Huang, 2010
lpg1158	Kubori, 2008
lpg1166	Huang, 2010
lpg1171	Zhu, 2011
lpg1183	Huang, 2010
lpg1227	VanRheenen, 2006
lpg1273	Kubori, 2008
lpg1290	Burstein, 2009
lpg1312	de Felipe, 2005
lpg1316	Huang, 2010
lpg1317	Huang, 2010
lpg1328	de Felipe, 2005
lpg1355	Luo, 2004
lpg1426	VanRheenen, 2006
lpg1449	Zhu, 2011
lpg1453	Zhu, 2011
lpg1483	de Felipe, 2005
lpg1484	Zhu, 2011
lpg1488	de Felipe, 2005
lpg1489	Huang, 2010
lpg1491	Burstein, 2009
lpg1496	Burstein, 2009
lpg1551	Huang, 2010
lpg1578	Zhu, 2011
lpg1588	de Felipe, 2005
lpg1598	Burstein, 2009
lpg1602	de Felipe, 2005
lpg1621	Zusman, 2007
lpg1625	Burstein, 2009
lpg1639	Zhu, 2011
lpg1642	Luo, 2004
lpg1654	Zhu, 2011
lpg1660	de Felipe, 2005
lpg1661	Zhu, 2011
lpg1666	Zhu, 2011
lpg1667	Zhu, 2011
lpg1670	Zhu, 2011
lpg1683	Huang, 2010
lpg1684	Zhu, 2011
lpg1685	Zhu, 2011
lpg1687	Huang, 2010
lpg1689	Kubori, 2008
lpg1692	Zhu, 2011
lpg1701	de Felipe, 2005
lpg1702	Ninio, 2009
lpg1716	Zhu, 2011
lpg1717	Kubori, 2008
lpg1718	de Felipe, 2005
lpg1751	Kubori, 2008
lpg1752	Huang, 2010
lpg1776	Zhu, 2011
lpg1797	Huang, 2010
lpg1798	Huang, 2010
lpg1803	Zhu, 2011
lpg1851	Burstein, 2009
lpg1884	Campodonico, 2005
lpg1888	Zhu, 2011
lpg1890	de Felipe, 2005
lpg1907	Zhu, 2011
lpg1924	Zhu, 2011
lpg1933	Burstein, 2009
lpg1947	Burstein, 2009
lpg1948	de Felipe, 2005
lpg1949	Burstein, 2009
lpg1950	Nagai, 2002
lpg1953	de Felipe, 2005
lpg1958	de Felipe, 2005
lpg1959	Zhu, 2011
lpg1960	Zusman, 2008
lpg1962	Zusman, 2008
lpg1963	Zusman, 2008
lpg1964	Zusman, 2008
lpg1965	Zusman, 2008
lpg1966	Zusman, 2008
lpg1969	Ninio, 2009
lpg1972	Ninio, 2009
lpg1976	de Felipe, 2005
lpg1978	Heidtman, 2008
lpg1986	Zhu, 2011
lpg2050	Zhu, 2011
lpg2131	de Felipe, 2005
lpg2137	de Felipe, 2005
lpg2144	de Felipe, 2005
lpg2147	Huang, 2010
lpg2148	Zhu, 2011
lpg2149	Zhu, 2011
lpg2153	Luo, 2004
lpg2155	Liu, 2007
lpg2156	Zusman, 2008
lpg2157	Luo, 2004
lpg2166	Burstein, 2009
lpg2176	de Felipe, 2005
lpg2199	Huang, 2010
lpg2200	Altman, 2008
lpg2215	de Felipe, 2005
lpg2216	Burstein, 2009
lpg2223	Zhu, 2011
lpg2224	Ninio, 2009
lpg2239	Zhu, 2011
lpg2248	Burstein, 2009
lpg2271	Zhu, 2011
lpg2298	Campodonico, 2005
lpg2300	de Felipe, 2005
lpg2311	Huang, 2010
lpg2322	de Felipe, 2005
lpg2327	Kubori, 2008
lpg2328	Burstein, 2009
lpg2344	Huang, 2010
lpg2351	Huang, 2010
lpg2359	Zhu, 2011
lpg2370	Zhu, 2011
lpg2372	Zhu, 2011
lpg2382	Zhu, 2011
lpg2391	Huang, 2010
lpg2392	de Felipe, 2005
lpg2400	de Felipe, 2005
lpg2406	Burstein, 2009
lpg2407	Kubori, 2008
lpg2409	Zusman, 2007
lpg2410	VanRheenen, 2006
lpg2411	Burstein, 2009
lpg2416	de Felipe, 2005
lpg2420	Huang, 2010
lpg2422	Burstein, 2009
lpg2424	Huang, 2010
lpg2425	Huang, 2010
lpg2433	Burstein, 2009
lpg2434	Zhu, 2011
lpg2443	Zhu, 2011
lpg2444	Huang, 2010
lpg2452	de Felipe, 2005
lpg2456	de Felipe, 2005
lpg2461	Zhu, 2011
lpg2464	Machner, 2006
lpg2465	Luo, 2004
lpg2490	Chen, 2004
lpg2498	Huang, 2010
lpg2504	Shen, 2009
lpg2505	Zhu, 2011
lpg2508	Liu, 2007
lpg2509	Luo, 2004
lpg2510	Luo, 2004
lpg2511	Luo, 2004
lpg2523	Burstein, 2009
lpg2525	Huang, 2010
lpg2526	Huang, 2010
lpg2527	Kubori, 2008
lpg2529	Burstein, 2009
lpg2538	Zhu, 2011
lpg2539	Zhu, 2011
lpg2541	Ivanov, 2010
lpg2546	Zhu, 2011
lpg2552	Huang, 2010
lpg2555	Zhu, 2011
lpg2556	de Felipe, 2005
lpg2577	Huang, 2010
lpg2584	Luo, 2004
lpg2588	de Felipe, 2005
lpg2591	Altman, 2008
lpg2603	Burstein, 2009
lpg2628	Zhu, 2011
lpg2637	Zhu, 2011
lpg2638	Huang, 2010
lpg2692	Zhu, 2011
lpg2694	de Felipe, 2005
lpg2718	Ninio, 2005
lpg2720	de Felipe, 2005
lpg2744	Kubori, 2008
lpg2745	Zhu, 2011
lpg2793	Chen, 2004
lpg2804	Burstein, 2009
lpg2815	Huang, 2010
lpg2826	Burstein, 2009
lpg2828	Zhu, 2011
lpg2829	Luo, 2004
lpg2830	de Felipe, 2005
lpg2831	Shohdy, 2005
lpg2832	Zhu, 2011
lpg2844	Zhu, 2011
lpg2862	de Felipe, 2005
lpg2874	Huang, 2010
lpg2879	Huang, 2010
lpg2884	Huang, 2010
lpg2885	Zhu, 2011
lpg2888	Zhu, 2011
lpg2912	Zhu, 2011
lpg2936	Zhu, 2011
lpg2975	Huang, 2010
lpg2999	de Felipe, 2005
lpg3000	Zhu, 2011
