# Supplementary material for: Diverse mechanisms of metaeffector activity in an intracellular bacterial pathogen, Legionella pneumophila
Source: Mol Syst Biol. 2016 Dec 16;12(12):893. doi: 10.15252/msb.20167381 (PMC5199130; doi:10.15252/msb.20167381)
Supplement: Supplementary file 3 — Table EV2 [file MSB-12-893-s003.xlsx]

## Sheet: Sheet1
Table EV2: Summary of the 23 effector-effector suppression pairs and evidence for physical effector-effector interactions identified in this study and previous studies. The gene name and/or lpg locus number for the suppressing effector (column B) and its cognate yeast-toxic effector (column C) are given for each effector-effector suppression pair, with information of the Y2H assay result (column …
Suppression pair	Suppressing effector	Toxic effector	Y2H assay	LUMIER	Other	Reference
1	lpg0081	ceg3 (lpg0080)	-	-	n.d.	this study
2	ravG (lpg0210)	ceg6/pkn5 (lpg0208)	-	-	n.d.	this study
3	sidJ (lpg2155)	sidE (lpg0234)	-	-	n.d.	Havey, J. and Roy, C.R. (2015) Infect Immun. pii: IAI.00497-15. et al. (suppression SidE paralogs - SidJ), Jeong, K.C. et al (2015) PLoS pathogens 11(3):e1004695 (functional assay)
4	sdjA (lpg2508)	sidE (lpg0234)	-	-	n.d.	this study
5	legA11/ankJ (lpg0436)	sidL/ceg14 (lpg0437)	inconclusive, autoactivation of DB-lpg0436	+	n.d.	this study
6	lem3 (lpg0696)	legA8/ankX (lpg0695)	-	-	n.d.	Tan, Y. et al (2011) Proc Natl Acad Sci USA 108(52):21212-21217
7	legL1 (lpg0945)	ravJ (lpg0944)	+	+	AP-MS, gel filtration, co-crystal structure	this study
8	lupA (lpg1148)	legC3 (lpg1701)	+	-	functional assay	this study
9	ravL (lpg1108)	lpg1959	-	-	n.d.	this study
10	sidJ (lpg2155)	sdeC (lpg2153)	-	+	n.d.	Havey, J. and Roy, C.R. (2015) Infect Immun. pii: IAI.00497-15. et al. (suppression SidE paralogs - SidJ), Jeong, K.C. et al (2015) PLoS pathogens 11(3):e1004695 (functional assay)
11	sdjA (lpg2508)	sdeC (lpg2153)	-	+	n.d.	this study
12	sidJ (lpg2155)	sdeB (lpg2156)	-	-	n.d.	Havey, J. and Roy, C.R. (2015) Infect Immun. pii: IAI.00497-15. et al. (suppression SidE paralogs - SidJ), Jeong, K.C. et al (2015) PLoS pathogens 11(3):e1004695 (functional assay)
13	sdjA (lpg2508)	sdeB (lpg2156)	-	+	n.d.	this study
14	mavE (lpg2344)	legC7/yflA (lpg2298)	+	+	n.d.	this study
15	mavC (lpg2147)	legA14 (lpg2452)	-	-	n.d.	this study
16	lpg2148	legA14 (lpg2452)	-	-	n.d.	this study
17	sdcA (lpg2510)	legA14 (lpg2452)	-	-	n.d.	this study
18	sidD (lpg2465)	sidM (lpg2464)	-	-	n.d.	Neunuebel, M.R. et al (2011) Science 333 (6041):453-456 and Tan, Y. and Luo, Z.Q. (2011) Nature 475(7357):506-509.
19	sdbC (lpg2391)	sdbB (lpg2482)	+	+	n.d.	this study
20	mavL (lpg2526)	lem26 (lpg2523)	-	-	n.d.	this study
21	sdcA (lpg2510)	lem26 (lpg2523)	-	-	n.d.	this study
22	lubX (lpg2830)	sidH (lpg2829)	-	-	co-IP, functional assay, AP-MS	Kubori, T. et al. (2010) PLoS pathogens 6(12):e1001216 (Co-IP, functional assays), Quaile A.T. et al. (2015) Structure 23(8):1459-1469 (suppression, AP-MS)
23	sidP (lpg0130)	mavQ (lpg2975)	+	-	AP-MS	this study

## Sheet: Sheet2
		legA11/ankJ (lpg0436)
		legL1 (lpg0945)
		lem3 (lpg0696)
		lpg0081
		lpg1871
		lpg2148
		lubX (lpg2830)
		lupA (lpg1148)
		mavC (lpg2147)
		mavE (lpg2344)
		mavL (lpg2526)
		ravG (0210)
		ravL (lpg1108)
		sdbC (lpg2391)
		sdcA (lpg2510)
		sdcA (lpg2510)
		sdjA (lpg2508)
		sdjA (lpg2508)
		sdjA (lpg2508)
		sidD (lpg2465)
		sidJ (lpg2155)
		sidJ (lpg2155)
		sidJ (lpg2155)
		sidP (lpg0130)
		Suppressing effector
