# Supplementary material for: Diverse mechanisms of metaeffector activity in an intracellular bacterial pathogen, Legionella pneumophila
Source: Mol Syst Biol. 2016 Dec 16;12(12):893. doi: 10.15252/msb.20167381 (PMC5199130; doi:10.15252/msb.20167381)
Supplement: Supplementary file 4 — Table EV3 [file MSB-12-893-s004.xlsx]

## Sheet: Table S3
Table EV3. Results of AP-MS experiments with purified, immobilized HIS-SBP-MavQ and HIS-SBP-LegL1 using Lp03 lysate. Raw peptide data were collected on an LTQ-XL in data-dependent mode of 90 minutes using a "Top6" method. Raw data were converted to mzXML using Msconvert and searched against protein fasta files for E.coli, Legionella Lp03, and bait proteins modified to include epitope tag sequence…
			Control Group	MavQ	legL1
Gene Name	Locus Tag	Is IDTS (Y/N)	Total peptides
PksJ	lpg2186	N	7	249	0
MavQ	lpg2975	Y	0	2915	0	Bait
SidP	lpg0130	Y	0	94	0
Lpg2529	lpg2529	Y	0	78	0
LegL1	lpg0945	Y	0	0	1355	Bait
RavJ	lpg0944	Y	0	0	27
Tig	lpg1862	N	0	0	0
GrpE	lpg2026	N	0	0	0
Com1	lpg1841	N	0	0	0
