# Supplementary material for: Diverse mechanisms of metaeffector activity in an intracellular bacterial pathogen, Legionella pneumophila
Source: Mol Syst Biol. 2016 Dec 16;12(12):893. doi: 10.15252/msb.20167381 (PMC5199130; doi:10.15252/msb.20167381)
Supplement: Supplementary file 5 — Table EV4 [file MSB-12-893-s005.xlsx]

## Sheet: Sheet1
Table EV4. X-ray crystallographic statistics
Protein	RavJ (1-230)	RavJ (230-391)	RavJ (1-230)-LegL1 complex	Lpg1148 (1-373)	Lem14
PDB Code	4RXV	4RXI	4XA9	5DGG	4HFV
Data collection
Space group	P21	P21	C2	P212121	P322
Cell dimensions	43.3, 60.7, 57.5,	33.5, 68.9, 40.9,	219.6, 120.9, 149.2	49.085 56.564 121.994	43.3, 43.3, 205.6
a, b, c, Å	104.6	112.6	92		120
β, °
Resolution, Å	38.5-1.90	38-1.10	30.00–2.00	38.2-1.9	50.0–1.90
Rmergea,b	0.04 (0.38)	0.05 (0.29)	0.05 (0.21)	0.07 (0.74)	0.10 (0.54)
I / s(I)	31.5 (3.2)	31.3 (1.95)	21.6 (5.09)	25.23 (2.12)	13.4 (2.06)
Completeness, %	97.9(95.4)	90.1 (45.5)	95.0 (96.4)	99.9 (99.3)	99.8 (99.2)
No. of unique	22413	62796	256033	26237	18684
reflections:
Redundancy	4.4 (3.4)	3.8(2.1)	3.8 (3.1)	5.6 (4.9)	4.5 (4.0)
Phasing Method	SAD	SAD	SAD	SAD	MAD
Refinement
R-factor/free R-factorc	16.0/19.1	12.4/13.9	15.8/19.4	17.5/21.8	18.3/23.4
	(15.5/20.2)	(20.3/22.8)	(19.7/23.5)	(25.6/29.5)	(25.0/28.4)
No. of refined atoms
Protein	1956	1862	29549	2983	1594
Solvent	227	297	4581	151	218
B-factors, Å2
Protein	26.8	14.51	27.7	38.5	24.1
Solvent	37.1	29.1	42	42.4	28.1
r.m.s.d.	0.013	0.01	0.01	0.01	0.015
Bond lengths, Å	1.24	0.85	0.85	1.54	1.36
Bond angles, °
a Rmerge = ∑hkl ∑j | Ihkl,j - <Ihkl> | / ∑hkl ∑j Ihkl,j b Values in parentheses refer to highest resolution shells. C R-factor = ∑hkl | Fohkl – Fchkl | / ∑hkl Fohkl. Free R-factor calculated with 5% reflections set aside.
