# Supplementary material for: Diverse mechanisms of metaeffector activity in an intracellular bacterial pathogen, Legionella pneumophila
Source: Mol Syst Biol. 2016 Dec 16;12(12):893. doi: 10.15252/msb.20167381 (PMC5199130; doi:10.15252/msb.20167381)
Supplement: Supplementary file 6 — Table EV5 [file MSB-12-893-s006.xlsx]

## Sheet: Sheet1
Table EV5: LUMIER Z-scores for the functional antagonist pairs
The LUMIER Z-scores for each Renilla-prey. Data points filtered out based on bait concentration (see Methods) are indicated as NA.
FLAG-V5-bait/Renilla-prey		Renilla-lpg0080	Renilla-lpg0081	Renilla-lpg0130	Renilla-lpg0208	Renilla-lpg0210	Renilla-lpg0234	Renilla-lpg0436	Renilla-lpg0437	Renilla-lpg0695	Renilla-lpg0696	Renilla-lpg0944	Renilla-lpg0945	Renilla-lpg1108	Renilla-lpg1148	Renilla-lpg1701	Renilla-lpg1851	Renilla-lpg1959	Renilla-lpg2147	Renilla-lpg2148	Renilla-lpg2153	Renilla-lpg2155	Renilla-lpg2156	Renilla-lpg2298	Renilla-lpg2344	Renilla-lpg2391	Renilla-lpg2452	Renilla-lpg2464	Renilla-lpg2465	Renilla-lpg2482	Renilla-lpg2508	Renilla-lpg2510	Renilla-lpg2523	Renilla-lpg2526	Renilla-lpg2806	Renilla-lpg2829	Renilla-lpg2830	Renilla-lpg2975
Gene name		ceg3	lpg0081	sidP	ceg6/pkn5	ravG	sidE	legA11/ankJ	sidL/ceg14	legA8/ankX	lem3	ravJ	legL1	ravL	lpg1148	legC3	lem14	lpg1959	mavC	lpg2148	sdeC	sidJ	sdeB	legC7/yflA	mevE	sdbC	legA14	sidM/drrA	sidD	sdbB	sdjA	sdcA	lem26	mavL	lpg2806	sidH	legU2/lubX	mavQ
FLAG-V5-lpg0080	ceg3	-1.37201	-0.299361	0.228999	0.645716	0.422519	0.153871	0.5881	0.315168	0.383767	0.035962	0.243801	-0.0144514	-0.0896042	-0.3843	0.304671	0.898426	-1.18993	0.547413	0.0220386	0.0950781	0.00494315	0.319107	0.461077	-0.818956	0.34702	0.184409	0.320085	0.384514	1.28558	0.00252435	0.747399	0.0949427	-1.98504	0.1574	-0.142196	0.12319	0.627921
FLAG-V5-lpg0081	lpg0081	-0.608577	-0.734559	-0.0816368	-0.0957817	0.0230484	0.189124	-0.0171811	-0.0523023	-0.0362913	-0.189688	0.468338	0.314522	-0.30225	0.224532	-0.298925	0.0661113	-0.212663	0.0463931	-0.118663	-0.000141982	-0.122855	0.396434	-0.013749	-0.594705	-0.200618	-0.317189	0.413836	0.0634782	0.819332	-0.119294	0.0228866	-0.234714	-0.826149	-0.10249	-0.109169	-0.11615	0.627921
FLAG-V5-lpg0130	sidP	-0.0217921	-0.0314371	5.07508	0.208499	0.0793761	-0.217019	-0.032275	NA	-0.278104	0.0605583	-0.225104	0.238544	-0.27485	0.293791	0.271323	-0.0389713	-0.468041	0.270993	-0.0174445	-0.256103	0.148315	-0.567889	1.39225	0.47955	-0.0886538	0.403876	-0.0482946	0.312766	1.69569	-0.130534	-0.158744	-0.560769	0.74875	-0.187037	0.278188	0.29931	0.394569
FLAG-V5-lpg0208	ceg6/pkn5	-1.43225	-1.60619	-0.0877478	-0.121381	0.224212	-0.0571074	-0.469762	NA	0.157817	-0.276299	-0.739231	-0.0358345	-0.241354	-0.369601	-0.557453	-0.127394	-2.18919	-0.263789	-0.599308	-0.298545	-0.327994	-0.42573	-0.37474	-3.07861	-0.651539	-0.676433	-0.0620264	-0.101406	-0.853623	-0.342531	-0.581862	-0.550906	-3.46841	0.046247	-1.08464	-0.198084	-0.229443
FLAG-V5-lpg0210	ravG	-0.668997	-0.913136	0.026963	0.142416	-0.401574	-0.0353409	-0.38486	NA	0.00277503	-0.749867	-0.336301	0.0110748	-0.41789	-0.180757	-0.326454	0.196573	-0.0357381	-0.506879	-0.457547	-0.446442	-0.377024	-0.462706	-0.308891	0.534349	-0.198395	-0.0988065	0.42619	0.310639	1.99075	-0.182603	-0.405939	-0.0459025	0.557195	-0.627572	-0.0995012	0.108197	NA
FLAG-V5-lpg0234	sidE	-4.19002	-1.04155	0.105748	-0.360837	-0.0233761	0.0634486	0.0996818	-0.0679132	0.0777783	-0.258033	-0.336301	0.0826211	-0.424403	-0.14871	-0.557453	-0.0913943	NA	-0.45367	-0.5015	-0.109433	2.53535	-0.277231	0.71731	-2.1972	-0.473257	-0.779179	-0.142976	0.189851	-0.126922	0.244966	0.294251	0.341885	-1.91664	7.04636	-0.800415	0.00621123	NA
FLAG-V5-lpg0436	legA11/ankJ	-0.0917204	-0.972189	-0.326349	NA	NA	0.19944	-0.032275	1.39817	-0.137699	-0.144037	-0.19563	-0.383304	-0.0654721	-0.41596	0.0169395	-0.234981	-0.108527	0.222717	NA	-0.174843	-0.308953	-0.116264	-0.519774	-0.550166	-0.551889	-0.383747	-0.225411	-0.358196	1.2178	-0.279271	-0.121388	-0.381719	-0.000400297	NA	-0.126623	-0.504597	0.0702547
FLAG-V5-lpg0437	sidL/ceg14	NA	NA	NA	0.103922	NA	0.0719372	19.1584	0.822842	NA	NA	NA	-0.387938	NA	NA	NA	NA	NA	NA	NA	-0.0236758	NA	NA	NA	NA	NA	-0.7019	NA	NA	NA	NA	NA	NA	NA	NA	NA	-0.849466	NA
FLAG-V5-lpg0695	legA8/ankX	0.697417	1.57844	-0.289954	-0.0745602	0.104186	0.319412	0.429172	0.075	3.73463	0.628744	0.159286	0.294652	-0.0654721	0.370896	0.69173	0.132819	-0.0578542	0.11527	0.228736	-0.30859	-0.104662	-1.26994	1.72421	-0.111915	0.397895	0.423799	-0.268403	0.0859076	0.597525	-0.137291	0.369426	0.26244	1.53856	0.18149	1.11058	0.14665	-0.526667
FLAG-V5-lpg0696	lem3	0.727942	-0.0124463	-0.0189719	0.0568787	-0.267457	-0.0658436	0.419416	0.0879657	-0.0232314	0.366866	-0.11247	-0.00805623	-0.0255377	0.295599	0.083353	-0.399092	0.369603	-0.496187	0.0815441	-0.194408	-0.171732	-0.338209	0.160884	0.469877	-0.0176657	-0.222294	-0.251635	0.220354	1.35897	0.182423	-0.106096	-0.116898	1.05356	0.304287	0.0486824	-0.0846857	0.143868
FLAG-V5-lpg0944	ravJ	-0.405561	0.741751	-0.03506	0.124223	-0.132878	0.323423	0.153885	0.133053	0.197308	0.73554	0.039424	9.26074	0.393607	-0.146715	0.226472	0.10464	-0.761153	-0.457197	-0.0744579	0.0581588	-0.392053	0.170027	-0.356685	0.525356	-0.445002	-0.123234	-0.487238	0.0881444	-0.194993	0.0308414	-0.382686	-0.079042	-0.109471	-0.0103783	-0.675737	-0.193492	-0.246832
FLAG-V5-lpg0945	legL1	NA	-0.514517	-0.165882	-0.0261277	0.272134	0.0740569	-0.101929	NA	0.16616	0.0605583	2.96121	0.0511969	-0.0215637	-0.394829	-0.184285	0.144842	-0.762332	0.430196	0.120171	-0.0639684	-0.233586	0.0523965	-0.111255	-0.867021	-0.11693	-0.0383128	0.220033	-0.217183	1.87622	0.0848007	-0.0756674	-0.193581	-0.511837	-0.361059	-0.465543	-0.0645746	0.159811
FLAG-V5-lpg1108	ravL	-0.636288	-0.68733	0.447741	0.345539	0.016746	0.375246	0.599373	0.4246	-0.282707	0.0473309	0.319277	-0.05732	NA	-0.0324732	0.601071	0.22025	-1.29753	0.0337557	0.273209	0.208533	0.391418	-0.305824	-0.287154	-0.690288	0.283604	-0.111004	0.262881	0.299985	-0.107006	0.0308414	0.300232	0.17109	-2.33597	0.20545	-0.17154	-0.104887	0.298607
FLAG-V5-lpg1148	lpg1148	-1.08552	-0.272507	-0.00694358	0.0486467	0.112425	0.369297	0.589981	0.622389	0.0135668	0.223606	-0.286778	-0.0165851	-0.509937	3.50001	0.278755	-0.176564	-0.690991	0.255962	0.145738	-0.0687325	0.320409	0.234071	1.74056	-0.586771	0.293572	0.265631	0.202778	-0.127138	0.719982	0.331089	0.20357	-0.0130056	-0.408093	-0.287729	-0.134403	0.551185	0.23422
FLAG-V5-lpg1701	legC3	-1.1388	-0.744957	0.263062	-0.127803	0.10006	-0.28996	-0.152668	0.184033	-0.171267	-0.147988	-0.0919182	0.222384	0.121132	-0.3466	2.52741	-0.18948	-1.28957	-0.0428244	-0.334286	-0.189508	-0.0405669	-0.15077	-0.128348	-2.13371	-0.513593	-0.117115	-0.04601	-0.0227895	-0.681865	-0.0127975	-0.560094	0.168992	-0.34948	-0.201284	0.193944	-0.549078	-0.0543843
FLAG-V5-lpg1851	Lem14	-0.521779	-0.659521	0.1155	-0.347319	-0.265218	-0.354769	0.0554194	-0.394496	-0.241448	-0.454699	-0.11247	-0.157498	-0.1403	0.0618276	0.0561251	6.97111	0.262973	-0.301129	0.156651	-0.495969	-0.078513	-0.349057	0.0653124	0.414858	-0.407603	-0.364322	-0.189897	-0.375518	-0.0795749	0.0740605	0.19338	-0.0679683	-1.29653	-0.433101	0.2228	-0.494772	-0.209651
FLAG-V5-lpg1959	lpg1959	-0.859318	-0.864003	0.413231	0.261854	0.364525	0.24659	0.374264	0.051132	0.172407	0.322586	0.224732	-0.259962	-0.00174628	-0.0130667	0.293582	0.202504	-1.2526	0.282981	-0.122528	0.343178	0.268727	-0.316593	0.347848	-1.08388	0.151965	-0.0624126	0.260748	0.348784	-0.145385	0.125381	0.570835	0.206605	-1.6421	0.130973	0.137501	0.212113	0.104911
FLAG-V5-lpg2148	lpg2148	1.34629	-0.153613	-0.0290203	-0.267052	-0.351095	0.217949	0.531302	-0.406525	-0.102166	-0.0213179	0.270362	-0.244218	-0.0414689	0.522965	-0.106754	-0.481151	-1.17182	-0.376752	0.716179	-0.191957	-0.192256	0.35639	4.76969	0.0523264	-0.28816	1.36589	-0.417235	0.528718	4.26474	-0.150837	0.804744	-0.762717	1.61652	-0.438112	1.0377	0.761948	-0.497622
FLAG-V5-lpg2153	sdeC	-1.93288	-0.672672	0.0724329	0.146449	-0.0638598	0.266937	-0.084414	NA	0.184875	-0.0599143	0.215167	0.0490941	0.216318	0.33878	0.561152	0.588469	-1.83133	0.133873	0.244797	0.772159	0.820101	2.1924	1.31702	-1.68045	0.211173	0.220479	0.0332265	0.365633	-0.0674368	5.3439	0.142083	0.152174	-1.38955	0.450638	-0.560841	0.698434	0.265418
FLAG-V5-lpg2155	sidJ	NA	-0.036515	-0.161735	-0.214327	-0.301177	2.00589	-0.0713225	-0.282977	0.111653	0.152076	-0.0694194	-0.42051	0.0238863	-0.245546	-0.240197	-0.191637	0.00419638	-1.12568	-0.232109	3.85146	2.05054	1.99699	-0.480501	NA	-0.101682	-0.323587	0.0287362	-0.138884	0.0403547	-0.141802	-0.236646	-0.195856	-0.447968	-0.282883	-0.254739	-0.857439	-0.153233
FLAG-V5-lpg2156	sdeB	-1.46671	-0.0111831	-0.0330459	-0.102168	0.6106	-0.081173	0.149739	-0.121852	-0.560541	-0.484423	-0.166349	-0.376362	-0.0896042	-0.229261	-0.176061	-0.0745523	-2.09463	0.291951	-0.13608	0.921828	1.19785	0.955132	0.245719	-0.117755	-0.272322	0.0410987	0.108884	0.0747069	-0.122318	5.66798	0.0419185	0.194102	0.809287	-0.470823	-0.78689	-0.419346	-0.636607
FLAG-V5-lpg2298	legC7/yflA	1.72336	0.813804	0.0527199	-0.0366122	0.00411452	0.240468	-0.206232	-0.139976	-0.137699	-0.00405709	0.317405	0.0616961	0.20689	1.00335	0.158343	-0.0703516	-0.0892039	-0.163504	0.196441	-0.253619	-0.169685	0.29094	12.9476	5.16306	0.388156	0.349087	0.196291	0.112676	2.71004	-0.404302	0.238043	-0.239307	0.851558	0.350799	-0.0706222	0.182667	-0.0306013
FLAG-V5-lpg2344	mevE	0.852144	-0.21531	0.0487669	-0.0639869	-0.353377	0.135096	-0.0756821	-0.0523023	0.250792	-0.147988	-0.139328	-0.226292	-0.283263	0.519526	-0.364853	0.194595	0.189183	-0.253659	-0.401661	-0.0926294	-0.116782	-0.199527	2.76235	0.27964	0.245522	0.12879	0.31798	0.196405	1.04965	-0.0768366	-0.526442	-0.283183	0.260276	-0.153968	-0.450899	-0.0578908	-0.0496176
FLAG-V5-lpg2391	sdbC	0.681718	0.717117	-0.435134	-0.0618752	-0.143759	0.244551	0.164235	NA	-0.0537637	0.11681	0.18635	0.0322364	-0.136223	0.336989	0.308361	-0.183018	0.462106	-0.287515	0.0276509	0.104261	-0.229436	0.278365	1.29628	0.317512	0.00150157	0.0134641	-0.434633	-0.113084	3.09557	0.399618	0.258198	0.37207	0.190362	-0.326689	0.23178	0.0823772	-0.18258
FLAG-V5-lpg2452	legA14	NA	NA	NA	NA	-0.0831644	0.311379	-0.0865997	NA	0.086271	0.0492229	0.289238	-0.529226	-0.27485	-0.936383	NA	NA	NA	-0.287515	-0.0458608	0.0115789	0.0499968	0.436124	NA	-1.07664	-0.0369151	0.349087	0.0129845	NA	0.235747	-0.0568645	0.172931	0.0628297	NA	-0.368458	0.229985	-0.161484	0.291989
FLAG-V5-lpg2464	sidM/drrA	-2.74993	-1.20493	0.144628	0.0568787	0.462675	-0.187722	0.242119	NA	-0.0232314	-0.0270862	0.0987722	0.153046	NA	-0.048059	-0.20698	0.176747	-2.49579	0.133873	-0.269904	0.199562	-0.248142	NA	-0.0566158	-3.91935	0.370572	-0.308672	-0.0942315	0.317019	-0.957703	-0.112563	0.0881045	0.00879255	-4.31351	-0.208425	-0.1853	0.174219	NA
FLAG-V5-lpg2465	sidD	-0.0595699	-0.307448	0.152364	0.287319	-0.245117	1.45671	-0.00857874	0.00301226	-0.126564	0.127977	-0.220881	-0.24871	0.0474181	0.495381	0.112344	0.132819	-1.10898	-0.143713	0.60741	0.0535225	0.728869	0.281512	2.89049	-0.392836	0.287593	-0.0846183	-0.0850065	1.38784	2.24956	0.913185	1.49652	0.0864017	-0.341324	-0.203663	-0.222862	1.3829	0.0910805
FLAG-V5-lpg2482	sdbB	-1.01301	-0.719746	0.00505267	0.174578	-0.0233761	-0.537971	-0.084414	0.17346	-0.214151	-0.520783	-0.358005	0.028012	-0.0474576	-0.0892308	-0.382025	-0.114656	-0.147424	0.650631	0.0295201	-0.351534	0.176828	0.170027	-0.654646	-0.0366888	0.182688	-0.555712	0.525826	-0.226767	16.2558	0.527789	0.00164495	-0.276227	-0.414162	-0.480935	-0.313098	-0.0467733	-0.032974
FLAG-V5-lpg2508	sdjA	-0.252496	0.104769	-0.356544	-0.415321	0.0335329	-0.396931	0.135197	NA	-0.989466	-0.262085	-0.210343	-0.432201	-0.383315	-0.375895	NA	-0.250251	-0.137155	-0.0848569	-0.518358	0.0604752	0.242661	0.265754	-0.472276	-0.766895	0.0689972	-0.553465	-0.646239	-0.420369	0.766787	-0.187159	0.11725	-0.121373	-0.941381	-0.0355213	0.0224427	-0.436267	-0.884942
FLAG-V5-lpg2510	sdcA	-0.0874769	-0.110796	-0.356544	0.148464	-0.736819	-0.317621	0.164235	-0.210908	-0.361689	-0.276299	-0.329811	0.30857	-0.11184	-0.223169	-0.211119	-0.588233	0.00121358	-0.0783647	0.0182933	-0.48027	0.133034	0.105058	2.18368	0.302756	-0.710914	0.0154436	NA	-0.138884	-0.859041	-0.385205	9.95423	0.642544	0.446884	0.0191559	0.173997	-0.20268	-0.463538
FLAG-V5-lpg2523	lem26	-0.335991	2.35194	-0.576063	NA	-0.245117	-0.468093	-0.271819	-0.085821	-0.296544	0.590339	-0.32333	-0.23973	-0.0795334	-0.340347	NA	-0.678659	1.41822	NA	NA	-0.425751	-0.0885523	0.19896	-0.0286128	1.81836	-0.607518	-0.111004	NA	NA	-0.511413	-0.349615	0.00802799	-0.134824	0.777639	-0.493608	0.0636079	-0.118406	-0.691229
FLAG-V5-lpg2526	mavL	0.555587	-0.170594	-0.178344	-0.514622	-0.47368	-0.350109	-0.612473	-0.0835786	-0.540986	-0.387487	-0.162181	0.0553995	-0.0215637	-0.0656578	-0.530698	-0.276549	0.0447641	-0.068644	-0.403718	-0.293531	-0.024685	-0.722555	1.78304	-0.141187	-0.207292	0.343572	-0.786768	0.189851	0.82803	-0.0946644	-0.443397	-0.453449	-0.130156	-0.249104	-0.296923	0.0149815	-0.450497
FLAG-V5-lpg2806	lpg2806	-1.15814	0.65003	-0.26656	-0.0957817	-0.161223	-0.557441	-0.110712	-0.626201	0.0947476	-0.544468	-0.842238	-0.330355	-0.119953	-0.375895	-0.46231	-0.15726	0.119976	-0.659308	-0.297958	-0.078276	-0.61243	-0.477583	-0.419181	-1.02788	-0.151977	-0.0624126	-0.25642	-0.586167	-0.526491	-0.344891	-1.05979	0.0412928	-2.19508	-0.256321	-0.569411	-0.465424	-0.264288
FLAG-V5-lpg2829	sidH	NA	NA	NA	NA	NA	NA	NA	-0.633796	NA	0.00359314	0.0771021	-0.604004	NA	NA	NA	NA	NA	NA	NA	-0.519621	-0.292095	NA	-0.334716	-1.05019	0.170424	-0.317189	NA	NA	-0.174774	-0.385205	-0.665061	-0.280863	NA	NA	1.22421	0.218398	-0.197326
FLAG-V5-lpg2830	legU2/lubX	NA	0.142764	0.0881413	0.0589343	-0.256273	-0.403997	-0.168225	NA	-0.0275805	-0.711613	-0.0775878	-0.142109	-0.179215	0.0139623	-0.275762	-0.426279	0.138343	-0.394118	-0.021223	-0.33633	-0.110718	-0.522509	NA	0.331045	-0.0843195	0.122997	0.0645339	-0.80718	0.633966	-0.216889	NA	-0.660608	0.922231	-0.0654184	-0.573702	-0.251224	-0.114398
FLAG-V5-lpg2975	mavQ	NA	-0.710882	-0.424136	-0.262635	-0.0170172	-0.11199	-0.139377	NA	-0.24373	-0.195676	0.0889351	-0.208438	-0.283263	0.0713397	0.0561251	-0.198112	0.346637	-0.140423	NA	-0.313621	-0.353508	-0.899072	-0.285183	-0.110619	-0.0713413	-0.319321	-0.424683	-0.496132	1.59845	0.353375	0.0734604	0.0649777	0.365005	-0.128155	0.0580167	0.0629146	-0.329728
GFP-V5-FLAG		NA	0.43797	0.0920599	-0.0787965	-0.124193	-0.0180033	0.0320591	0.0489559	0.130596	0.0397549	0.100737	-0.360206	0.189869	0.347724	0.381531	0.0497894	NA	-0.127286	0.114673	0.369197	0.0363326	0.127904	2.78529	-2.05608	0.522617	1.8699	0.222185	0.508399	-0.850014	-0.269974	-0.431658	-0.278544	-0.167106	0.0484973	-0.288857	0.295196	0.456714
