# Supplementary material for: Diverse mechanisms of metaeffector activity in an intracellular bacterial pathogen, Legionella pneumophila
Source: Mol Syst Biol. 2016 Dec 16;12(12):893. doi: 10.15252/msb.20167381 (PMC5199130; doi:10.15252/msb.20167381)
Supplement: Supplementary file 7 — Table EV6 [file MSB-12-893-s007.xlsx]

## Sheet: sheet 1
Table EV6. Characterization of Heidtman et al yeast IDTS overexpression library growth defects on solid medium. The IDTS overexpression library was pinned in 1536 density onto galactose (inducing) medium. The quadruplicate spot sizes for each strain were quantified after 2 days of growth at 30°C and the average and standard deviation were calculated in pixels for each strain (column D and E). The…
Lpg locus No.	Gene name	Growth defect Heidtman et al	Average spot size (px)	StdDev spot size (px)	Normalized spot size (IDTS/empty vector)	StdDev normalized spot size
Empty vector			1815.98	326.601	1	0.179849
lpg0008	ravA	-	1890.5	43.4089	1.04104	0.0239039
lpg0012	cegC1	+	907	55.4377	0.499456	0.0305278
lpg0030	ravB	+	1161	56.698	0.639326	0.0312218
lpg0038	legA10/ankQ	++	272.25	10.2103	0.149919	0.00562248
lpg0059	ceg2	+	723.75	24.8512	0.398546	0.0136848
lpg0086		++	160	6.68331	0.0881069	0.00368029
lpg0096	ceg4	+	1336.25	26.5628	0.735831	0.0146273
lpg0107	ravC	-	1866.5	77.9936	1.02782	0.0429486
lpg0160	ravD	-	1431.25	64.3603	0.788144	0.0354412
lpg0171	legU1	-	2076.75	137.51	1.1436	0.0757222
lpg0191	ceg5	-	1938.25	88.2435	1.06733	0.0485929
lpg0195	ravE	+	1567.5	33.3916	0.863173	0.0183877
lpg0196	ravF	-	1917.25	41.0477	1.05577	0.0226037
lpg0210	ravG	+	1516.25	62.0611	0.834951	0.0341751
lpg0227	ceg7	+	612	26.7208	0.337009	0.0147143
lpg0246	ceg9	+	1253.25	35.5375	0.690125	0.0195694
lpg0275	sdbA	++	391.75	17.8209	0.215724	0.00981339
lpg0376	sdhA	++	876.75	13.2256	0.482798	0.00728292
lpg0390	vipA	++	606.25	23.8939	0.333843	0.0131576
lpg0401	ceg11	++	308.25	26.2853	0.169744	0.0144745
lpg0402	ceg12/legA9/ankY	++	290	22.8473	0.159694	0.0125813
lpg0403	legA7/ankG/ankZ	-	1019.25	75.9665	0.561269	0.0418324
lpg0422	legY	+	1306.75	41.4196	0.719586	0.0228085
lpg0436	legA11/ankJ	-	1819	10.5357	1.00167	0.00580165
lpg0439	ceg15	-	1916	92.5887	1.05508	0.0509857
lpg0483	legA12/ankC	++	997.25	70.2727	0.549154	0.0386969
lpg0515	legD2	-	1800	19.6723	0.991203	0.0108329
lpg0518		-	1284.5	87.4929	0.707333	0.0481795
lpg0621	sidA	+	1005.75	49.3719	0.553835	0.0271875
lpg0634		+	1535	70.8943	0.845276	0.0390392
lpg0642	wipB	++	218	18.3303	0.120046	0.0100939
lpg0695	legA8/ankN/ankX	++	399.75	22.6918	0.22013	0.0124956
lpg0696	lem3	+	1417	23.2666	0.780297	0.0128122
lpg0898	ceg18	++	152.75	7.5	0.0841146	0.00413001
lpg0940	lidA	++	388.25	35.3306	0.213797	0.0194554
lpg0944	ravJ	++	183.333	11.2398	0.100956	0.00618941
lpg0968	sidK	-	1708.75	112.18	0.940954	0.0617737
lpg0969	ravL	++	194.75	7.04154	0.107243	0.00387755
lpg1101	lem4/sdmA	-	1973.5	28.954	1.08674	0.015944
lpg1108	ravL	-	1763.75	125.59	0.971241	0.0691586
lpg1109	ravM	+	1255.67	65.5464	0.691456	0.0360943
lpg1111	ravN	+	1003.75	19.6023	0.552733	0.0107944
lpg1121	ceg19	+	982	35.0523	0.540756	0.0193022
lpg1129	ravO	-	1617.5	81.2342	0.890706	0.0447331
lpg1137	ceg20	++	894.75	46.1546	0.49271	0.0254159
lpg1145	lem7	-	1752.25	87.9597	0.964909	0.0484366
lpg1148		-	1369.25	34.9988	0.754003	0.0192727
lpg1152	ravP	+	1081.5	26.0832	0.595548	0.0143632
lpg1154	ravQ	++	1945.75	113.191	1.07146	0.0623308
lpg1166	ravR	+	880.25	41.6683	0.484726	0.0229454
lpg1183	ravS	++	260	23.6925	0.143174	0.0130467
lpg1227	vpdB	-	1854	39.1152	1.02094	0.0215395
lpg1290	lem8	++	445.25	16.2147	0.245185	0.00892892
lpg1328	legT	+	1424.33	20.9841	0.784335	0.0115553
lpg1355	sidG	++	313.25	32.3045	0.172497	0.0177891
lpg1426	vpdC	++	327.5	18.4481	0.180344	0.0101588
lpg1483	legK1/lok	++	663	10.9848	0.365093	0.006049
lpg1484	ceg22	-	2188.75	59.8296	1.20528	0.0329463
lpg1551	ravY	-	1813.75	85.3673	0.998775	0.0470091
lpg1602	legL2	-	1853.5	40.4186	1.02066	0.0222573
lpg1642	sidB	+	1375.5	49.9767	0.757444	0.0275206
lpg1683	ravZ	+	1449	45.9347	0.797918	0.0252948
lpg1687	mavA	+	1191.5	50.0566	0.656121	0.0275646
lpg1701	legC3/ppeA/ktn1	+	779.667	46.1988	0.429338	0.0254402
lpg1752	mavB	-	1482	41.8569	0.81609	0.0230493
lpg1797	rvfA	+	1716.5	33.1713	0.945222	0.0182664
lpg1798	mavU	++	1197	66.3978	0.65915	0.0365632
lpg1851	lem14	-	1842	95.8158	1.01433	0.0527627
lpg1884	legC2/ylfB	-	1783.25	7.08872	0.981979	0.00390354
lpg1890	legLC8	-	1780.5	47.8783	0.980465	0.0263651
lpg1948	legLC4	-	1878.5	12.4766	1.03443	0.00687049
lpg1949	lem17	-	1796	68.3472	0.989	0.0376366
lpg1950	ralF	++	288	34.0881	0.158592	0.0187712
lpg1958	legL5	-	1777.67	43.0039	0.978905	0.0236809
lpg1961		++	235.25	7.36546	0.129545	0.00405593
lpg1963	lirC/pieA	-	2050.5	99.8315	1.12915	0.0549741
lpg1978	setA	++	153	19.1659	0.0842523	0.0105541
lpg2137	legK2	-	1956	126.644	1.07711	0.0697388
lpg2144	ceg27/legAU13/ankB	+	1644.5	46.551	0.905574	0.0256342
lpg2147	mavC	+	1310	19.0788	0.721375	0.0105061
lpg2148		-	1882.5	69.2892	1.03663	0.0381554
lpg2155	sidJ	++	340	26.6208	0.187227	0.0146592
lpg2176	LegS2	+	1252.5	69.4814	0.689712	0.0382612
lpg2199	mavD	+	395.5	78.4453	0.217789	0.0431973
lpg2215	legA2	-	2108.25	36.6094	1.16095	0.0201597
lpg2257		+	1787.75	86.8692	0.984457	0.0478361
lpg2271		+	1703	47.1098	0.937788	0.0259419
lpg2298	legC7/ylfA	++	364.5	18.1934	0.200719	0.0100185
lpg2300	legA3/ankW/ankH	-	1261	47.1098	0.694393	0.0259419
lpg2311	ceg28	-	1917.25	113.5	1.05577	0.0625009
lpg2322	legA5/ankK	++	247	17.1075	0.136015	0.00942056
lpg2327	ceg6	+	1090	40.0749	0.600228	0.022068
lpg2351	mavF	-	2028.5	57.9339	1.11703	0.0319023
lpg2391	sdbC	+	1215.5	66.1539	0.669337	0.0364288
lpg2392	legL6	-	1949.25	51.2079	1.07339	0.0281986
lpg2400	legL7	-	1892.5	211.128	1.04214	0.116261
lpg2410	vpdA	++	353	30.3864	0.194386	0.0167328
lpg2416	legA1	-	1998.25	69.5527	1.10037	0.0383005
lpg2424	mavG	-	1719	18.3848	0.946599	0.0101239
lpg2425	mavH	++	370.75	27.2809	0.20416	0.0150228
lpg2444	mavI	+	1505.25	71.2384	0.828893	0.0392288
lpg2452	legA14/ceg31/ankF	+	782.25	44.6122	0.43076	0.0245665
lpg2464	sidM/drrA	++	338	16.8721	0.186126	0.00929091
lpg2465	sidD	+	1469.5	82.6458	0.809207	0.0455104
lpg2482	sdbB	++	176.25	22.2017	0.0970553	0.0122258
lpg2490	lepB	++	1505.25	92.2691	0.828893	0.0508097
lpg2498	mavJ	-	1908	125.438	1.05068	0.0690747
lpg2508	sdjA	-	1907.33	28.2194	1.05031	0.0155395
lpg2510	sdcA	+	1472.75	70.6039	0.810997	0.0388794
lpg2511	sidC	-	1713	87.8901	0.943295	0.0483983
lpg2526	mavL	+	1396.75	54.7076	0.769146	0.0301257
lpg2529	lem27	+	1410.25	51.2339	0.77658	0.0282129
lpg2577	mavM	-	1845	52.4595	1.01598	0.0288878
lpg2584	sidF	-	1800.5	138.397	0.991478	0.0762107
lpg2588	legS1	+	1180.25	28.5934	0.649926	0.0157455
lpg2603	lem28/sdmB	++	1224.25	38.7503	0.674156	0.0213385
lpg2694	legD1	-	1851	62.7535	1.01929	0.0345564
lpg2718	wipA	+	731.25	17.0758	0.402676	0.00940311
lpg2720	legN	-	1921.5	46.4579	1.05811	0.0255829
lpg2793	lepA	+	1147.25	22.4555	0.631754	0.0123655
lpg2815	dimB/mavN/iroT	+	1304.5	33.9264	0.718347	0.0186822
lpg2829	sidH	++	211.75	19.9729	0.116604	0.0109984
lpg2830	legU2/lubX	-	1206.25	77.7276	0.664244	0.0428021
lpg2831	vipD	+	873	38.9957	0.480733	0.0214737
lpg2879	mavO	++	658	20.0749	0.36234	0.0110546
lpg2999	legP	+	1121	29.4505	0.617299	0.0162175
