# Supplementary material for: Diverse mechanisms of metaeffector activity in an intracellular bacterial pathogen, Legionella pneumophila
Source: Mol Syst Biol. 2016 Dec 16;12(12):893. doi: 10.15252/msb.20167381 (PMC5199130; doi:10.15252/msb.20167381)
Supplement: Supplementary file 8 — Table EV7 [file MSB-12-893-s008.xlsx]

## Sheet: Sheet1
Table EV7. Composition of the pYES2 NT/A IDTS library along with primers and cloning method used to extend it. The Notes (Column E) indicates IDTS screened as low copy queries against the array due to the inability to clone via yeast recombinational cloning (NR IDTS, NR as in Heidtman M. et al. 2009. Cell Microbiol, 11, 230-48) ), failed PCR amplification or phenotype.
lpg No.	Cloning method or origin	Forward primer (5'-3')	Reverse primer (5'-3')	Notes
lpg0008	previous cloned by Heidtman M. et al. 2009. Cell Microbiol, 11, 230-48
lpg0012	previous cloned by Heidtman M. et al. 2009. Cell Microbiol, 11, 230-48
lpg0030	previous cloned by Heidtman M. et al. 2009. Cell Microbiol, 11, 230-48
lpg0035	yeast recombinational cloning	gtacgacgatgacgataaggtacctaggatccagtgtggtATGTCTAAATTTTTTACTTT	agggttagggataggcttaccttcgaagggccctctagacTTAAGTAGAACAAACTGCTT
lpg0038	previous cloned by Heidtman M. et al. 2009. Cell Microbiol, 11, 230-48
lpg0045	yeast recombinational cloning	gtacgacgatgacgataaggtacctaggatccagtgtggtATGAAATCAACAAATAACAT	agggttagggataggcttaccttcgaagggccctctagacTTATTTCCCATGCTGAAAAG
lpg0056	yeast recombinational cloning	gtacgacgatgacgataaggtacctaggatccagtgtggtTTGGATATTATAATGATTGA	agggttagggataggcttaccttcgaagggccctctagacCTACGAGTTTTTCGGTTCAA
lpg0059	previous cloned by Heidtman M. et al. 2009. Cell Microbiol, 11, 230-48
lpg0080	yeast recombinational cloning	gtacgacgatgacgataaggtacctaggatccagtgtggtATGAACAGATTAAAATTTTT	agggttagggataggcttaccttcgaagggccctctagacTTAAACTCTAGGGGATAATG
lpg0081	yeast recombinational cloning	gtacgacgatgacgataaggtacctaggatccagtgtggtATGCGGTCTAAATTTTTTTC	agggttagggataggcttaccttcgaagggccctctagacCTAGAGTTTAATGCTCGATG
lpg0082	yeast recombinational cloning	gtacgacgatgacgataaggtacctaggatccagtgtggtGTGAGTCAAATTAAAACGCA	agggttagggataggcttaccttcgaagggccctctagacCTAAAGTGCGGGGGAAGCAG
lpg0086	previous cloned by Heidtman M. et al. 2009. Cell Microbiol, 11, 230-48
lpg0090	Gateway cloning to pAG416GAL-HA-ccdB	NA	NA	NR, screened using low copy vector
lpg0096	previous cloned by Heidtman M. et al. 2009. Cell Microbiol, 11, 230-48
lpg0103	yeast recombinational cloning	gtacgacgatgacgataaggtacctaggatccagtgtggtATGATTACTCAAGTTAACCA	agggttagggataggcttaccttcgaagggccctctagacTTATTTTGCAAGTTGATTCA
lpg0107	previous cloned by Heidtman M. et al. 2009. Cell Microbiol, 11, 230-48
lpg0112	Gateway cloning to pAG416GAL-HA-ccdB	NA	NA	Screened using low copy vector due to difficulties with PCR amplification
lpg0126	yeast recombinational cloning	gtacgacgatgacgataaggtacctaggatccagtgtggtATGACACCTTTGTTCCCAAC	agggttagggataggcttaccttcgaagggccctctagacTCAGGCACTGACAGAGAGCG
lpg0130	yeast recombinational cloning	gtacgacgatgacgataaggtacctaggatccagtgtggtATGGGAAAAGGTATAATTTT	agggttagggataggcttaccttcgaagggccctctagacTTACACATAAACCAAGCCAC
lpg0135	Gateway cloning to pAG416GAL-HA-ccdB	NA	NA	Screened using low copy vector due to difficulties with PCR amplification
lpg0140	yeast recombinational cloning	gtacgacgatgacgataaggtacctaggatccagtgtggtATGACACCGATTATTAGTCA	agggttagggataggcttaccttcgaagggccctctagacTTAAAAGGTGAACGCTGGAA
lpg0160	previous cloned by Heidtman M. et al. 2009. Cell Microbiol, 11, 230-48
lpg0170	yeast recombinational cloning	gtacgacgatgacgataaggtacctaggatccagtgtggtATGTATGTTTTTCGCCGTTT	agggttagggataggcttaccttcgaagggccctctagacCTAAAACGTAAGAGTAATAT
lpg0171	previous cloned by Heidtman M. et al. 2009. Cell Microbiol, 11, 230-48
lpg0181	yeast recombinational cloning	gtacgacgatgacgataaggtacctaggatccagtgtggtATGTATAGTAAATATCCAGC	agggttagggataggcttaccttcgaagggccctctagacCTAATCATAAACTGGCTTTG
lpg0191	previous cloned by Heidtman M. et al. 2009. Cell Microbiol, 11, 230-48
lpg0195	previous cloned by Heidtman M. et al. 2009. Cell Microbiol, 11, 230-48
lpg0196	previous cloned by Heidtman M. et al. 2009. Cell Microbiol, 11, 230-48
lpg0208	yeast recombinational cloning	gtacgacgatgacgataaggtacctaggatccagtgtggtTTGTGCAATCATTCTCTTAA	agggttagggataggcttaccttcgaagggccctctagacTTAATATGGCAAAATGATGA
lpg0209	yeast recombinational cloning	gtacgacgatgacgataaggtacctaggatccagtgtggtATGTTAAGTAAAGAAAAAAT	agggttagggataggcttaccttcgaagggccctctagacTTACAACTTTAACTGGCTAG
lpg0210	previous cloned by Heidtman M. et al. 2009. Cell Microbiol, 11, 230-48
lpg0227	previous cloned by Heidtman M. et al. 2009. Cell Microbiol, 11, 230-48
lpg0234	Gateway cloning to pAG416GAL-HA-ccdB	NA	NA	NR, screened using low copy vector
lpg0240	yeast recombinational cloning	gtacgacgatgacgataaggtacctaggatccagtgtggtGTGAATGATATTATGTGGTA	agggttagggataggcttaccttcgaagggccctctagacCTATATTGGTCCATTATTTT
lpg0246	previous cloned by Heidtman M. et al. 2009. Cell Microbiol, 11, 230-48
lpg0275	previous cloned by Heidtman M. et al. 2009. Cell Microbiol, 11, 230-48
lpg0276	ligation cloning KpnI/NotI	GCGGGTACCTATGCCTAAAATTTTAGATAGCCATG	GCGGCGGCCGCTTACACGGTAATCATAACGGTTTG
lpg0279	yeast recombinational cloning	GTACGACGATGACGATAAGGTACCTAGGATCCAGTGTGGTATGATGAAAATTGAATCATT	AGGGTTAGGGATAGGCTTACCTTCGAAGGGCCCTCTAGACTTATGGACTCTCTAACAGGG
lpg0284	yeast recombinational cloning	gtacgacgatgacgataaggtacctaggatccagtgtggtATGTTCACAAAATCCTGTGC	agggttagggataggcttaccttcgaagggccctctagacTTAAAATTTAAATAAATTCT
lpg0285	ligation cloning KpnI/NotI	GCGGGTACCT aTGGTTATCATTGGAATATTGATG	GCGGCGGCCGCTTAAATTCGATGAAACTCTTTGGGG
lpg0294	ligation cloning KpnI/NotI	GCGGGTACCTATGCCAAAATACACACTGCCC	GCGGCGGCCGCTTATCTGATGGATTGAGTGGTTGG
lpg0301	ligation cloning KpnI/NotI	GCGGGTACCTATGTCCAAACTTGTATACCTTTTATTG	GCGGCGGCCGCTTAATAATGATAATGTCTGTTTTGTGAG
lpg0364	ligation cloning KpnI/NotI	GCGGGTACCTATGGACGAAAGGCGAAAATATTTTC	GCGGCGGCCGCTTATGTTTTATTTTTTCGTTCGTCTC
lpg0365	yeast recombinational cloning	gtacgacgatgacgataaggtacctaggatccagtgtggtGTGGTTGATTTTGATAAACC	agggttagggataggcttaccttcgaagggccctctagacTCAAGGTGAAATCATTGTTG
lpg0375	ligation cloning KpnI/NotI	GCGGGTACCTATGTATTCATCATTATTTCTAAAGAAG	GCGGCGGCCGCTTAGGTGTTGAATGCGATAGTTTTTTG
lpg0376	previous cloned by Heidtman M. et al. 2009. Cell Microbiol, 11, 230-48
lpg0390	previous cloned by Heidtman M. et al. 2009. Cell Microbiol, 11, 230-48
lpg0401	previous cloned by Heidtman M. et al. 2009. Cell Microbiol, 11, 230-48
lpg0402	previous cloned by Heidtman M. et al. 2009. Cell Microbiol, 11, 230-48
lpg0403	previous cloned by Heidtman M. et al. 2009. Cell Microbiol, 11, 230-48
lpg0404	ligation cloning KpnI/NotI	GCGGGTACCTATGAGCAATAAAAAACATTCTCTC	GCGGCGGCCGCTTATACAGCAGGTTCCAAATCCG
lpg0405	ligation cloning KpnI/NotI	GCGGGTACCT aTGCTGTATAATTTAACAAGACAG	GCGGCGGCCGCTTAGGATATTGCTCGATTGAGCG
lpg0422	previous cloned by Heidtman M. et al. 2009. Cell Microbiol, 11, 230-48
lpg0436	previous cloned by Heidtman M. et al. 2009. Cell Microbiol, 11, 230-48
lpg0437	yeast recombinational cloning	gtacgacgatgacgataaggtacctaggatccagtgtggtATGCAAAACTTAGATGAGAT	agggttagggataggcttaccttcgaagggccctctagacTTAGCACCCATAAACAGTTC
lpg0439	previous cloned by Heidtman M. et al. 2009. Cell Microbiol, 11, 230-48
lpg0483	previous cloned by Heidtman M. et al. 2009. Cell Microbiol, 11, 230-48
lpg0515	previous cloned by Heidtman M. et al. 2009. Cell Microbiol, 11, 230-48
lpg0518	previous cloned by Heidtman M. et al. 2009. Cell Microbiol, 11, 230-48
lpg0519	ligation cloning KpnI/NotI	GCGGGTACCT aTGATAATATACTCTTCGTCAATAAAAAATG	GCGGCGGCCGCTTAGCCTAAAAGGGAACTAAGACC
lpg0550	yeast recombinational cloning	gtacgacgatgacgataaggtacctaggatccagtgtggtATGAGCATTAATAAAATAGA	agggttagggataggcttaccttcgaagggccctctagacTTAAGTGTATTTCAATCGCT
lpg0563	ligation cloning KpnI/NotI	GCGGGTACCTATGACTCAATACAATTTTGAAAGATG	GCGGCGGCCGCTTATTTCTTTACTTCAGCAGTTGTTTTTTTAG
lpg0621	previous cloned by Heidtman M. et al. 2009. Cell Microbiol, 11, 230-48
lpg0634	previous cloned by Heidtman M. et al. 2009. Cell Microbiol, 11, 230-48
lpg0642	previous cloned by Heidtman M. et al. 2009. Cell Microbiol, 11, 230-48
lpg0670	ligation cloning KpnI/NotI	GCGGGTACCTATGGCAAAGGATACCAAAATGATTAATC	GCGGCGGCCGCTTATAAATATTCATCCAGATCAATAGTG
lpg0693	Gateway cloning to pAG416GAL-HA-ccdB	NA	NA	NR, screened using low copy vector
lpg0695	previous cloned by Heidtman M. et al. 2009. Cell Microbiol, 11, 230-48
lpg0696	previous cloned by Heidtman M. et al. 2009. Cell Microbiol, 11, 230-48
lpg0716	yeast recombinational cloning	gtacgacgatgacgataaggtacctaggatccagtgtggtTTGTTTGATGATACTAATAT	agggttagggataggcttaccttcgaagggccctctagacTCAGCAGAGAGATAATTCAG
lpg0717	ligation cloning KpnI/NotI	GCGGGTACCTATGAAAAAAATACTGTATGTTATTC	GCGGCGGCCGCTTATTGAATTCCAAACCATCCGCC
lpg0733	yeast recombinational cloning	gtacgacgatgacgataaggtacctaggatccagtgtggtTTGGACAAGGAACAAGGAGC	agggttagggataggcttaccttcgaagggccctctagacTTAAATAGATCTTATAGAGA
lpg0788	yeast recombinational cloning	GTACGACGATGACGATAAGGTACCTAGGATCCAGTGTGGTATGTTATTTATGTCTGATAT	AGGGTTAGGGATAGGCTTACCTTCGAAGGGCCCTCTAGACTCATGCTTTGTTCTCATTAT
lpg0796	yeast recombinational cloning	gtacgacgatgacgataaggtacctaggatccagtgtggtATGTTTAAAAAATTGACTAA	agggttagggataggcttaccttcgaagggccctctagacTTATTTTCCGAGTGTATTAG
lpg0823	ligation cloning KpnI/NotI	GCGGGTACCTATGCTATTCTTAAAAATAAAAACCAATC	GCGGCGGCCGCTTAATAAACAGAAATTTGCTCAACAG
lpg0898	previous cloned by Heidtman M. et al. 2009. Cell Microbiol, 11, 230-48
lpg0902	yeast recombinational cloning	gtacgacgatgacgataaggtacctaggatccagtgtggtTTGACTATGGAACCAGTGAC	agggttagggataggcttaccttcgaagggccctctagacTTATGCAAAAATTAGTCTTG
lpg0921	ligation cloning KpnI/NotI	GCGGGTACCTATGACTATAGAAAGGGAATTAAAAAATTTTG	GCGGCGGCCGCTTAAGTTCCATTATAAACCACCAATTG
lpg0926	ligation cloning BamHI/XhoI	GCG GGATCC agATGACTAGATTAGAAGAGCTAC	GCG CTCGAGTTAATCCCCATGGCCATTAC
lpg0940	previous cloned by Heidtman M. et al. 2009. Cell Microbiol, 11, 230-48
lpg0944	previous cloned by Heidtman M. et al. 2009. Cell Microbiol, 11, 230-48
lpg0945	ligation cloning KpnI/NotI	GCGGGTACCT aTGGTGTTAACATTATCGGATTTG	GCGGCGGCCGCTTAATTCGGTTTTTTATTTAAGCCTTTATC
lpg0952	ligation cloning KpnI/NotI	GCGGGTACCT aTGACAAATCAATACCCTAAAATTG	GCGGCGGCCGCTTATTCTAGACCAACTAGTTGTAAAATATTATTTTTTTC
lpg0963	yeast recombinational cloning	gtacgacgatgacgataaggtacctaggatccagtgtggtATGCGCTATATACTGCCAGC	agggttagggataggcttaccttcgaagggccctctagacTCAAATAGTTGCTAACAATG
lpg0967	ligation cloning KpnI/NotI	GCGGGTACCTATGCTACCTTTTAAATATAGGTATATG	GCGGCGGCCGCTTAGAACCTGGGGCCGTGATTTG
lpg0968	previous cloned by Heidtman M. et al. 2009. Cell Microbiol, 11, 230-48
lpg0969	previous cloned by Heidtman M. et al. 2009. Cell Microbiol, 11, 230-48
lpg1001	ligation cloning KpnI/NotI	GCGGGTACCTATGAAGAAATTTCTGGATGCCAAATG	GCGGCGGCCGCTTATTCATTGCCCACCTCTTGTTG
lpg1083	ligation cloning KpnI/NotI	GCGGGTACCTATGGCGCTAATTGATCAAATTAC	GCGGCGGCCGCTTATATCCCTATGTGTGATTTCACC
lpg1098	ligation cloning KpnI/NotI	GCGGGTACCTATGCTTGGTCATGGAGGATTG	GCGGCGGCCGCTTAACGTCCTCCAACACCACCC
lpg1099	ligation cloning KpnI/NotI	GCGGGTACCTATGGAGCATAGTGGGTATGATAAC	GCGGCGGCCGCTTATGATGTGAATTTAACGAATTCTTG
lpg1101	previous cloned by Heidtman M. et al. 2009. Cell Microbiol, 11, 230-48
lpg1106	yeast recombinational cloning	gtacgacgatgacgataaggtacctaggatccagtgtggtATGCGAAATAATAAAATGGG	agggttagggataggcttaccttcgaagggccctctagacTTATAGTTTGGCCGAGGTTA
lpg1108	previous cloned by Heidtman M. et al. 2009. Cell Microbiol, 11, 230-48
lpg1109	previous cloned by Heidtman M. et al. 2009. Cell Microbiol, 11, 230-48
lpg1110	ligation cloning KpnI/NotI	GCGGGTACCTATGGTCAGATTTTTCAAAGACAG	GCGGCGGCCGCTTAATAAGATAGCTCGCAAGGTATTTG
lpg1111	previous cloned by Heidtman M. et al. 2009. Cell Microbiol, 11, 230-48
lpg1120	ligation cloning KpnI/NotI	GCGGGTACCTATGACAACACCACTATTCCCC	GCGGCGGCCGCTTAGTTTTTAGTCTTAGTTTCAAGATTC
lpg1121	previous cloned by Heidtman M. et al. 2009. Cell Microbiol, 11, 230-48
lpg1124	ligation cloning KpnI/NotI	GCGGGTACCTATGCGTATGAAAATGTTTTCTAAAAC	GCGGCGGCCGCTTATGGATTGCAATAAGAAAAACCTTC
lpg1129	previous cloned by Heidtman M. et al. 2009. Cell Microbiol, 11, 230-48
lpg1137	previous cloned by Heidtman M. et al. 2009. Cell Microbiol, 11, 230-48
lpg1144	yeast recombinational cloning	gtacgacgatgacgataaggtacctaggatccagtgtggtTTGGATTTAATTTTTAGTTT	agggttagggataggcttaccttcgaagggccctctagacTTACATTGTAAAACGGCTTG
lpg1145	previous cloned by Heidtman M. et al. 2009. Cell Microbiol, 11, 230-48
lpg1148	previous cloned by Heidtman M. et al. 2009. Cell Microbiol, 11, 230-48
lpg1151	ligation cloning BamHI/XhoI	GCG GGATCC agATGGCACACGATAAAACCTTC	GCG CTCGAGTTATTGTTTCATTCCTGGTTTG
lpg1152	previous cloned by Heidtman M. et al. 2009. Cell Microbiol, 11, 230-48
lpg1154	previous cloned by Heidtman M. et al. 2009. Cell Microbiol, 11, 230-48
lpg1158	ligation cloning KpnI/NotI	GCGGGTACCTATGAAAGAATTAATAGCTTTTATTC	GCGGCGGCCGCTTAGCTGCCGGTTGACGATGG
lpg1166	previous cloned by Heidtman M. et al. 2009. Cell Microbiol, 11, 230-48
lpg1171	yeast recombinational cloning	gtacgacgatgacgataaggtacctaggatccagtgtggtATGAGATTTCAAGATTCTGA	agggttagggataggcttaccttcgaagggccctctagacTTAGAAAGTAATTTTCATCT
lpg1183	previous cloned by Heidtman M. et al. 2009. Cell Microbiol, 11, 230-48
lpg1227	previous cloned by Heidtman M. et al. 2009. Cell Microbiol, 11, 230-48
lpg1273	yeast recombinational cloning	gtacgacgatgacgataaggtacctaggatccagtgtggtATGAAAATTTTTAAAGGATT	agggttagggataggcttaccttcgaagggccctctagacTTAACTCATTATAGATGCTG
lpg1290	previous cloned by Heidtman M. et al. 2009. Cell Microbiol, 11, 230-48
lpg1312	ligation cloning KpnI/NotI	GCGGGTACCT aTGATATTGGAATTTTTTGAGGTTG	GCGGCGGCCGCTTAAATTATTGTGCAGCAAGGCGG
lpg1316	yeast recombinational cloning	gtacgacgatgacgataaggtacctaggatccagtgtggtATGCACGAATGCGTGATACA	agggttagggataggcttaccttcgaagggccctctagacCTAATAACTTTTTCGCAGGA
lpg1317	ligation cloning KpnI/NotI	GCGGGTACCTATGAAACAAAAAATTGATTACATTG	GCGGCGGCCGCTTATTTTTTCAAATCAAATTTTGACACAG
lpg1318	ligation cloning KpnI/NotI	GCGGGTACCTATGAACAAAATACTGCTTTTTGTC	GCGGCGGCCGCTTACTCCATATAATCTACCGGCG
lpg1328	previous cloned by Heidtman M. et al. 2009. Cell Microbiol, 11, 230-48
lpg1354	ligation cloning KpnI/NotI	GCGGGTACCTATGCCAAAATTAATTTTATTAGGAG	GCGGCGGCCGCTTAATTTTTTAATAGCCTTACTATCCC
lpg1355	previous cloned by Heidtman M. et al. 2009. Cell Microbiol, 11, 230-48
lpg1368	Gateway cloning to pAG416GAL-HA-ccdB	NA	NA	NR, screened using low copy vector
lpg1377	yeast recombinational cloning	gtacgacgatgacgataaggtacctaggatccagtgtggtATGCTTGAAAAAAATCCTAC	agggttagggataggcttaccttcgaagggccctctagacTCAGGAGTTACCAGGGTGTT
lpg1387	yeast recombinational cloning	gtacgacgatgacgataaggtacctaggatccagtgtggtATGATTGAAGTAAATATTTG	agggttagggataggcttaccttcgaagggccctctagacTTAAGCACCTCGGGTAGGAG
lpg1408	ligation cloning KpnI/NotI	GCGGGTACCTATGACGTTTATGAAATTATATTTTTTTG	GCGGCGGCCGCTTAAAAAGGCCTCTGCCCCGTAAAAG
lpg1426	previous cloned by Heidtman M. et al. 2009. Cell Microbiol, 11, 230-48
lpg1449	ligation cloning BamHI/XhoI	GCG GGATCC agATGAAAGAAAAAATGATATTAGAC	GCG GCGGCCGCTTAAGGAGTGAAGACAG
lpg1453	yeast recombinational cloning	gtacgacgatgacgataaggtacctaggatccagtgtggtATGCCTAGATGGTTTAGAAG	agggttagggataggcttaccttcgaagggccctctagacTTAACCATTGACCAACACAG
lpg1483	previous cloned by Heidtman M. et al. 2009. Cell Microbiol, 11, 230-48
lpg1484	previous cloned by Heidtman M. et al. 2009. Cell Microbiol, 11, 230-48
lpg1488	Gateway cloning to pAG416GAL-HA-ccdB	NA	NA	NR, screened using low copy vector
lpg1489	Gateway cloning to pAG416GAL-HA-ccdB	NA	NA	NR, screened using low copy vector
lpg1491	ligation cloning KpnI/NotI	GCGGGTACCT aTGATAGCCATATTAAATTTAAATTG	GCGGCGGCCGCTTATGGTTTAAAATTTTTTAACTCGTTG
lpg1496	yeast recombinational cloning	gtacgacgatgacgataaggtacctaggatccagtgtggtATGGTTACGAAAATAATTTG	agggttagggataggcttaccttcgaagggccctctagacTCAAATACCATATTGATTTG
lpg1499	yeast recombinational cloning	gtacgacgatgacgataaggtacctaggatccagtgtggtGTGACAAACGTGAGTTTCGA	agggttagggataggcttaccttcgaagggccctctagacTTATTGATTTAAATTTTCCG
lpg1525	ligation cloning KpnI/NotI	GCGGGTACCTATGTGGACTTACATATTTAGGATTG	GCGGCGGCCGCTTAGCGCAACCCAACAATAAATAG
lpg1527	ligation cloning KpnI/NotI	GCGGGTACCTATGCAGCATAATATATACGAGAATAG	GCGGCGGCCGCTTAAGCTGTTAGGTCAAATAATATTTG
lpg1551	previous cloned by Heidtman M. et al. 2009. Cell Microbiol, 11, 230-48
lpg1588	Gateway cloning to pAG416GAL-HA-ccdB	NA	NA	Screened using low copy vector due to difficulties with PCR amplification
lpg1598	yeast recombinational cloning	gtacgacgatgacgataaggtacctaggatccagtgtggtATGTGGTATGACACTCTATT	agggttagggataggcttaccttcgaagggccctctagacTTAAAGCTTTCTTACGCATA
lpg1602	previous cloned by Heidtman M. et al. 2009. Cell Microbiol, 11, 230-48
lpg1621	yeast recombinational cloning	gtacgacgatgacgataaggtacctaggatccagtgtggtATGCACACAAAAAAGGATAA	agggttagggataggcttaccttcgaagggccctctagacTTAGTTTATTTTAAGTTTTT
lpg1625	yeast recombinational cloning	gtacgacgatgacgataaggtacctaggatccagtgtggtATGCAAAATGAGAAAGAAGT	agggttagggataggcttaccttcgaagggccctctagacTTAGCTGTTTTTTGATACAA
lpg1642	previous cloned by Heidtman M. et al. 2009. Cell Microbiol, 11, 230-48
lpg1660	ligation cloning KpnI/NotI	GCGGGTACCTATGTTAACTTTATCACTTGCCAAATG	GCGGCGGCCGCTTAATGGAGATGGACACTATGACTC
lpg1663	ligation cloning KpnI/NotI	GCGGGTACCTATGATTATGTTTGAGTCTTTTCG	GCGGCGGCCGCTTAAACTGAGGCCGAGTTTCTTG
lpg1666	ligation cloning KpnI/NotI	GCGGGTACCTATGCTAAAATTTGTCATTTATTTAAG	GCGGCGGCCGCTTAATAAAATGAACATTGTTGCTGGATAC
lpg1667	ligation cloning KpnI/NotI	GCGGGTACCTATGATAAGATTTTTTATCATTTGCTTTATTTTTTTG	GCGGCGGCCGCTTAGGTTCCCAAATCGAAACGAATTAC
lpg1670	yeast recombinational cloning	gtacgacgatgacgataaggtacctaggatccagtgtggtATGGGTAGCTCCTATAATGA	agggttagggataggcttaccttcgaagggccctctagacTTAAATAGACAAAGTAGGAG
lpg1683	previous cloned by Heidtman M. et al. 2009. Cell Microbiol, 11, 230-48
lpg1684	ligation cloning KpnI/NotI	GCGGGTACCTATGAAATCTGTTGATGAAATAGAC	GCGGCGGCCGCTTACGGTTTTGTAACCATATCAAGC
lpg1685	ligation cloning KpnI/NotI	GCGGGTACCTTTGCAATGTGCTATCGAGAGAAAAAATAG	GCGGCGGCCGCTTAGTAAAAACCTGGGCGGGAG
lpg1687	previous cloned by Heidtman M. et al. 2009. Cell Microbiol, 11, 230-48
lpg1689	yeast recombinational cloning	gtacgacgatgacgataaggtacctaggatccagtgtggtATGTATCACTATTTATTCAG	agggttagggataggcttaccttcgaagggccctctagacTCATGTTTTGATTAATGAAG
lpg1692	ligation cloning KpnI/NotI	GCGGGTACCTATGGCACGCAGCAAAGAAGAG	GCGGCGGCCGCTTAACTCGGACCACTCGTACGTAAATC
lpg1701	previous cloned by Heidtman M. et al. 2009. Cell Microbiol, 11, 230-48
lpg1702	yeast recombinational cloning	gtacgacgatgacgataaggtacctaggatccagtgtggtATGTCACTTGCTACTTATGA	agggttagggataggcttaccttcgaagggccctctagacTTAATGCCGGACGGCTGGAT
lpg1716	yeast recombinational cloning	gtacgacgatgacgataaggtacctaggatccagtgtggtATGAGAGGACATATGATTTT	agggttagggataggcttaccttcgaagggccctctagacTTATGTTGGGTTTGGACTAT
lpg1717	yeast recombinational cloning	gtacgacgatgacgataaggtacctaggatccagtgtggtATGCCAGTTCGTTATTCAGG	agggttagggataggcttaccttcgaagggccctctagacTTAAATGGCCAATGCAGTAG
lpg1718	yeast recombinational cloning	gtacgacgatgacgataaggtacctaggatccagtgtggtATGATTATTTTATATGATTT	agggttagggataggcttaccttcgaagggccctctagacTCAAAAAAACTTGCTTTCAA
lpg1751	ligation cloning KpnI/NotI	GCGGGTACCTATGACTTTTACTCCGCCCGAG	GCGGCGGCCGCTTAAACAAATAAAGACGTAGTACGAG
lpg1752	previous cloned by Heidtman M. et al. 2009. Cell Microbiol, 11, 230-48
lpg1797	previous cloned by Heidtman M. et al. 2009. Cell Microbiol, 11, 230-48
lpg1798	previous cloned by Heidtman M. et al. 2009. Cell Microbiol, 11, 230-48
lpg1836	ligation cloning KpnI/NotI	GCGGGTACCTATGGCTTTTTATAATTCTATCCC	GCGGCGGCCGCTTAATTATTGGGGGTCACGCCATG
lpg1851	previous cloned by Heidtman M. et al. 2009. Cell Microbiol, 11, 230-48
lpg1884	previous cloned by Heidtman M. et al. 2009. Cell Microbiol, 11, 230-48
lpg1888	yeast recombinational cloning	gtacgacgatgacgataaggtacctaggatccagtgtggtATGCTCCAATTTTTTGAGAA	agggttagggataggcttaccttcgaagggccctctagacTCAAGAACAAACAAAACAGG
lpg1890	previous cloned by Heidtman M. et al. 2009. Cell Microbiol, 11, 230-48
lpg1895	ligation cloning KpnI/NotI	GCGGGTACCTATGCCTAAGAAATTTACTCGAAAAATAC	GCGGCGGCCGCTTATTGAAAAGGATTGTCTCGGCTC
lpg1907	yeast recombinational cloning	gtacgacgatgacgataaggtacctaggatccagtgtggtATGGTTAGGGAGTGTACAAG	agggttagggataggcttaccttcgaagggccctctagacCTAGCAAAGCCTTTGATGCT
lpg1909	yeast recombinational cloning	gtacgacgatgacgataaggtacctaggatccagtgtggtCTGAATCACATGGCAATCTG	agggttagggataggcttaccttcgaagggccctctagacTTAATATGGGCACTTGGCGC
lpg1925	yeast recombinational cloning	gtacgacgatgacgataaggtacctaggatccagtgtggtATGGACGTTGGCCAAAAGAT	agggttagggataggcttaccttcgaagggccctctagacTTAAACTTTTACTGTCATTC
lpg1931	ligation cloning KpnI/NotI	GCGGGTACCTATGTCCAGGGCTAAATTTTTTAAATC	GCGGCGGCCGCTTAGCATGATGCAATTACTAAAATATC
lpg1933	ligation cloning KpnI/NotI	GCGGGTACCTATGATTTATAAGATAACATTAACTG	GCGGCGGCCGCTTAGAGAGGATTGCAATCATGAATAC
lpg1947	yeast recombinational cloning	GTACGACGATGACGATAAGGTACCTAGGATCCAGTGTGGTATGTTTTTTAAACGTGAAAA	AGGGTTAGGGATAGGCTTACCTTCGAAGGGCCCTCTAGACTTAAGAAAGTCTATGAGTAA
lpg1948	previous cloned by Heidtman M. et al. 2009. Cell Microbiol, 11, 230-48
lpg1949	previous cloned by Heidtman M. et al. 2009. Cell Microbiol, 11, 230-48
lpg1950	previous cloned by Heidtman M. et al. 2009. Cell Microbiol, 11, 230-48
lpg1953	ligation cloning KpnI/NotI	GCGGGTACCTATGAAACCCAATTTGTTTTACTTTG	GCGGCGGCCGCTTATAGCTTAATATCAAAAGATTCTGATTC
lpg1957	ligation cloning BamHI/XhoI	GCG GGATCC agATGCTTTTTAAACTAAATAAATCC	GCG CTCGAGTTAATTCTGGGGGTGTAATG
lpg1958	previous cloned by Heidtman M. et al. 2009. Cell Microbiol, 11, 230-48
lpg1959	yeast recombinational cloning	gtacgacgatgacgataaggtacctaggatccagtgtggtATGTTAGTTTCCAATACAAT	agggttagggataggcttaccttcgaagggccctctagacTTAAATGGATACCCTATGAT
lpg1960	ligation cloning KpnI/NotI	GCGGGTACCTATGTTTTTCTCTAAAGATGAAAAAAATC	GCGGCGGCCGCTTATTTGGGTTTTGGCATGAGAATATTTTC
lpg1961	previous cloned by Heidtman M. et al. 2009. Cell Microbiol, 11, 230-48
lpg1962	ligation cloning KpnI/NotI	GCGGGTACCTATGAAAAAAATTATTTGTTTACTCAG	GCGGCGGCCGCTTACTTTTGAATGGTAATATTTTCAATG
lpg1963	previous cloned by Heidtman M. et al. 2009. Cell Microbiol, 11, 230-48
lpg1964	ligation cloning KpnI/NotI	GCGGGTACCTATGAAAATTTACAGTATAGTTAATC	GCGGCGGCCGCTTAGGTAAAAGTATAGGATAAATCGTTTTC
lpg1965	ligation cloning KpnI/NotI	GCGGGTACCTTTGCTGAAATTTTACTCAGATTC	GCGGCGGCCGCTTATTTATTCTCTGGAGTGATGTGG
lpg1966	ligation cloning KpnI/NotI	GCGGGTACCTATGATAAAGGACATTCTCAATAC	GCGGCGGCCGCTTAGTTTCTGCAAAACCCAAACAC
lpg1969	yeast recombinational cloning	gtacgacgatgacgataaggtacctaggatccagtgtggtATGGAGTCTGTATTTTCAGG	agggttagggataggcttaccttcgaagggccctctagacTTAGTAGCCGTAATTTACTC
lpg1972	yeast recombinational cloning	gtacgacgatgacgataaggtacctaggatccagtgtggtATGAAAAGACTAATTATCTG	agggttagggataggcttaccttcgaagggccctctagacTCAAATTTTGTTTATTAAGT
lpg1976	ligation cloning KpnI/NotI	GCGGGTACCT aTGCATCTTGAATTGCATCAAATAAATG	GCGGCGGCCGCTTATAACAAATTGCATGGCGAGAATTTAC
lpg1978	previous cloned by Heidtman M. et al. 2009. Cell Microbiol, 11, 230-48
lpg1982	yeast recombinational cloning	gtacgacgatgacgataaggtacctaggatccagtgtggtGTGGTCGACATACGCTCTGC	agggttagggataggcttaccttcgaagggccctctagacCTAAATAAATTCGATTTTAT
lpg1986	ligation cloning KpnI/NotI	GCGGGTACCTATGCCAAAATTTTCACTTCATTTAAG	GCGGCGGCCGCTTATTGGCCTCTCATAGGTAAAATC
lpg1990	ligation cloning KpnI/NotI	GCGGGTACCTATGTTTGGAGTTTTAGTGGCTTAC	GCGGCGGCCGCTTAGGGAATCGTATTATTAAATGAAATAAC
lpg2048	yeast recombinational cloning	gtacgacgatgacgataaggtacctaggatccagtgtggtGTGCTCTTTTATATCCAGGT	agggttagggataggcttaccttcgaagggccctctagacTTAATGATTAAAAAAATGCC
lpg2050	yeast recombinational cloning	gtacgacgatgacgataaggtacctaggatccagtgtggtATGAAATCCAAACTTGAATA	agggttagggataggcttaccttcgaagggccctctagacTTAAAATGGGATATACAGCT
lpg2073	ligation cloning KpnI/NotI	GCGGGTACCTATGAGAATATTGAATAAGAGAGTTTC	GCGGCGGCCGCTTACCTGCTATTTTTATCAATTTCCTC
lpg2128	ligation cloning KpnI/NotI	GCGGGTACCTATGCCCCAGACTTTGGATAG	GCGGCGGCCGCTTATGTAGAATGCCCTGATAGTGG
lpg2131	ligation cloning KpnI/NotI	GCGGGTACCT aTGGCATTGACTTATAAACCTG	GCGGCGGCCGCTTATGAAACTGCAGAAATGAATTCATTC
lpg2137	previous cloned by Heidtman M. et al. 2009. Cell Microbiol, 11, 230-48
lpg2143	ligation cloning KpnI/NotI	GCGGGTACCTATGATTTTGAATATTACGGCAGAG	GCGGCGGCCGCTTACGGTCTAAAAATCTCTTGGGATC
lpg2144	previous cloned by Heidtman M. et al. 2009. Cell Microbiol, 11, 230-48
lpg2147	previous cloned by Heidtman M. et al. 2009. Cell Microbiol, 11, 230-48
lpg2148	previous cloned by Heidtman M. et al. 2009. Cell Microbiol, 11, 230-48
lpg2153	Gateway cloning to pAG416GAL-HA-ccdB	NA	NA	NR, screened using low copy vector
lpg2154	ligation cloning KpnI/NotI	GCGGGTACCTATGCGCACTCTTTTTTACAGTC	GCGGCGGCCGCTTATAGTTGTGCCTTTTTTTCCAAG
lpg2155	previous cloned by Heidtman M. et al. 2009. Cell Microbiol, 11, 230-48
lpg2156	Gateway cloning to pAG416GAL-HA-ccdB	NA	NA	Screened using low copy vector due to growth inhibition under glucose conditions
lpg2157	Gateway cloning to pAG416GAL-HA-ccdB	NA	NA	NR, screened using low copy vector
lpg2160	yeast recombinational cloning	gtacgacgatgacgataaggtacctaggatccagtgtggtCTGTTCTCAGCTAATCAATC	agggttagggataggcttaccttcgaagggccctctagacTTACATAGGACTTGCAACAC
lpg2166	yeast recombinational cloning	gtacgacgatgacgataaggtacctaggatccagtgtggtATGATTGATATGATTTCAAT	agggttagggataggcttaccttcgaagggccctctagacTTACATCAAATTTTGAAGGG
lpg2176	previous cloned by Heidtman M. et al. 2009. Cell Microbiol, 11, 230-48
lpg2182	ligation cloning KpnI/NotI	GCGGGTACCT aTGATACTGGAGAATGAAGTGATATG	GCGGCGGCCGCTTATTTGATAGCCTCTAAAAATATGG
lpg2199	Gateway cloning to pAG416GAL-HA-ccdB	NA	NA	Screened using low copy vector due to yeast flocculation phenotype
lpg2200	yeast recombinational cloning	GTACGACGATGACGATAAGGTACCTAGGATCCAGTGTGGTATGAGTGCAAAACAAAAAGA	AGGGTTAGGGATAGGCTTACCTTCGAAGGGCCCTCTAGACTTAAAGTTGCATACCCATTT
lpg2206	yeast recombinational cloning	gtacgacgatgacgataaggtacctaggatccagtgtggtATGAACCGCATGGCACTTTT	agggttagggataggcttaccttcgaagggccctctagacCTAGCTGTGTGTAATATGCA
lpg2207	ligation cloning KpnI/NotI	GCGGGTACCTATGATTATTTATCTGCTATGGTTATTAG	GCGGCGGCCGCTTATAGCCCTAGCCACCGAATAAAG
lpg2210	ligation cloning KpnI/NotI	GCGGGTACCTATGACGAATGATCATTACGTATC	GCGGCGGCCGCTTATTTTGCCTGATTAATCATTGACAATAATTTC
lpg2215	previous cloned by Heidtman M. et al. 2009. Cell Microbiol, 11, 230-48
lpg2216	yeast recombinational cloning	gtacgacgatgacgataaggtacctaggatccagtgtggtATGAAGAGTAAAGAAGAACG	agggttagggataggcttaccttcgaagggccctctagacTTAATTAAACGGACTGAATA
lpg2222	ligation cloning BamHI/XhoI	GCG GGATCC agATGGACATGAAAAAATATATTTTATC	GCG CTCGAGTTATTTTTTGGCCTTGTAATTATCC
lpg2223	ligation cloning KpnI/NotI	GCGGGTACCTATGGTGGATGAGAAAAATTATTTC	GCGGCGGCCGCTTATTGAGGTAGCAGGCTATTCATTG
lpg2224	yeast recombinational cloning	gtacgacgatgacgataaggtacctaggatccagtgtggtATGAAAGAACCTCGTGAACT	agggttagggataggcttaccttcgaagggccctctagacTTAGGCGCTTCGTTTGGGTG
lpg2239	yeast recombinational cloning	gtacgacgatgacgataaggtacctaggatccagtgtggtATGAAAATGAACGAATATAT	agggttagggataggcttaccttcgaagggccctctagacCTAGAGGCCCGCTGCTGAAA
lpg2244	yeast recombinational cloning	gtacgacgatgacgataaggtacctaggatccagtgtggtTTGCATAAAGTCATATCTAA	agggttagggataggcttaccttcgaagggccctctagacTTAGGTTGGTTTCACTATAT
lpg2248	ligation cloning KpnI/NotI	GCGGGTACCTATGGCGAAGACAATTAAGGCTAC	GCGGCGGCCGCTTAAGGAACATATCTGTTGGCAAAC
lpg2257	previous cloned by Heidtman M. et al. 2009. Cell Microbiol, 11, 230-48
lpg2266	ligation cloning KpnI/NotI	GCGGGTACCTATGCTCTATCATGATCCATTGATTTC	GCGGCGGCCGCTTAGGGTATAGAAATGGAAGCCAATAAC
lpg2270	ligation cloning BamHI/XhoI	GCG GGATCC agATGCATCATTTAATTCTTGG	GCG CTCGAGTTATAAGCTCTGTTTTACTGC
lpg2271	previous cloned by Heidtman M. et al. 2009. Cell Microbiol, 11, 230-48
lpg2298	previous cloned by Heidtman M. et al. 2009. Cell Microbiol, 11, 230-48
lpg2300	previous cloned by Heidtman M. et al. 2009. Cell Microbiol, 11, 230-48
lpg2311	previous cloned by Heidtman M. et al. 2009. Cell Microbiol, 11, 230-48
lpg2322	previous cloned by Heidtman M. et al. 2009. Cell Microbiol, 11, 230-48
lpg2324	ligation cloning BamHI/XhoI	GCG GGATCC agATGGCGTTACCTACGGAG	GCG CTCGAGTTAACTCAATAGAGGTACAGG
lpg2327	previous cloned by Heidtman M. et al. 2009. Cell Microbiol, 11, 230-48
lpg2328	yeast recombinational cloning	gtacgacgatgacgataaggtacctaggatccagtgtggtATGCCTGCTTTCAAAAAAGG	agggttagggataggcttaccttcgaagggccctctagacTTAAAGACCAAATGCTTTAT
lpg2344	ligation cloning KpnI/NotI	GCGGGTACCTATGACTAGATTTGAAAGAAATTTC	GCGGCGGCCGCTTATGGTTTGTTGCCAAACAACAC
lpg2351	previous cloned by Heidtman M. et al. 2009. Cell Microbiol, 11, 230-48
lpg2364	ligation cloning KpnI/NotI	GCGGGTACCTATGGTCAGATTCCATTTACCAG	GCGGCGGCCGCTTATTTGGGCTTTAGTTGCAGATATTTC
lpg2370	ligation cloning KpnI/NotI	GCGGGTACCTATGAAACACTGCCCTATTACTTATG	GCGGCGGCCGCTTAATCAAAAAAATTTAATCGCTTGCATC
lpg2371	yeast recombinational cloning	gtacgacgatgacgataaggtacctaggatccagtgtggtATGCTTCTAAAATACTTATT	agggttagggataggcttaccttcgaagggccctctagacTTAATCCTCCCAGTGCCCAT
lpg2385	ligation cloning KpnI/NotI	GCGGGTACCTATGATAGAAATGGTTCAATTTGC	GCGGCGGCCGCTTAGTTCAACTGCATTCCTACTCTG
lpg2391	previous cloned by Heidtman M. et al. 2009. Cell Microbiol, 11, 230-48
lpg2392	previous cloned by Heidtman M. et al. 2009. Cell Microbiol, 11, 230-48
lpg2395	yeast recombinational cloning	gtacgacgatgacgataaggtacctaggatccagtgtggtCTGAATGGGACTCACAAGGA	agggttagggataggcttaccttcgaagggccctctagacTCAGGCATACATCGTTTGAC
lpg2400	previous cloned by Heidtman M. et al. 2009. Cell Microbiol, 11, 230-48
lpg2403	ligation cloning KpnI/NotI	GCGGGTACCTATGTTTGGTGAATTATTTGCAAG	GCGGCGGCCGCTTATTGCATTAGTCCAAAAGATTTATC
lpg2406	ligation cloning KpnI/NotI	GCGGGTACCTATGAAAAAGAAAGACGAGCACAATAAC	GCGGCGGCCGCTTATTGTCCCAGGGAAGTAACATTTTTTAATTG
lpg2407	ligation cloning KpnI/NotI	GCGGGTACCTATGTATAATGTCGTCAGTTTTAAC	GCGGCGGCCGCTTATTGTTTTAAGTTTGCTTTAGAAGC
lpg2409	ligation cloning KpnI/NotI	GCGGGTACCTATGACAAACAGTAACCATTTAAG	GCGGCGGCCGCTTATTTTCGATATTTGTTGTGTAGAG
lpg2410	previous cloned by Heidtman M. et al. 2009. Cell Microbiol, 11, 230-48
lpg2411	ligation cloning KpnI/NotI	GCGGGTACCTATGTGGATTTTTAAAGATATTACC	GCGGCGGCCGCTTAAGTATACGATGGTCCCTTGTTC
lpg2416	previous cloned by Heidtman M. et al. 2009. Cell Microbiol, 11, 230-48
lpg2420	ligation cloning KpnI/NotI	GCGGGTACCT aTGAAAAAAGACATCACTTTATTC	GCGGCGGCCGCTTAAAACCTTAATCTCATCACTTCTG
lpg2422	yeast recombinational cloning	gtacgacgatgacgataaggtacctaggatccagtgtggtATGAGCACATCAGAGAAAGA	agggttagggataggcttaccttcgaagggccctctagacTTAGTTCAATTTAACCTGAC
lpg2424	previous cloned by Heidtman M. et al. 2009. Cell Microbiol, 11, 230-48
lpg2425	previous cloned by Heidtman M. et al. 2009. Cell Microbiol, 11, 230-48
lpg2433	yeast recombinational cloning	gtacgacgatgacgataaggtacctaggatccagtgtggtTTGGACATCCATATGACGCC	agggttagggataggcttaccttcgaagggccctctagacCTAGGGGAGTGATGTAAGGC
lpg2444	previous cloned by Heidtman M. et al. 2009. Cell Microbiol, 11, 230-48
lpg2452	previous cloned by Heidtman M. et al. 2009. Cell Microbiol, 11, 230-48
lpg2455	ligation cloning KpnI/NotI	GCGGGTACCTATGACGAAAATTGTTTATCTACAC	GCGGCGGCCGCTTAATGATGGGGCTGTATATCATAC
lpg2456	yeast recombinational cloning	gtacgacgatgacgataaggtacctaggatccagtgtggtATGTTGACTCCTCCGCCTGA	agggttagggataggcttaccttcgaagggccctctagacTTAAATGGTTTTCCCTGGTT
lpg2460	ligation cloning KpnI/NotI	GCGGGTACCTATGTATATACAAAAATTAAAAGAAATG	GCGGCGGCCGCTTAGGTTAGCTGATTTGAAAAGGC
lpg2461	Gateway cloning to pAG416GAL-HA-ccdB	NA	NA	NR, screened using low copy vector
lpg2464	previous cloned by Heidtman M. et al. 2009. Cell Microbiol, 11, 230-48
lpg2465	previous cloned by Heidtman M. et al. 2009. Cell Microbiol, 11, 230-48
lpg2482	previous cloned by Heidtman M. et al. 2009. Cell Microbiol, 11, 230-48
lpg2490	previous cloned by Heidtman M. et al. 2009. Cell Microbiol, 11, 230-48
lpg2498	previous cloned by Heidtman M. et al. 2009. Cell Microbiol, 11, 230-48
lpg2504	Gateway cloning to pAG416GAL-HA-ccdB	NA	NA	NR, screened using low copy vector
lpg2508	previous cloned by Heidtman M. et al. 2009. Cell Microbiol, 11, 230-48
lpg2509	ligation cloning BamHI/XhoI	GCG GGATCC agATGCCTATTATTCTAGATTCTG	GCG CTCGAGTTAAGGTTTATTAGTCTTCTCC
lpg2510	previous cloned by Heidtman M. et al. 2009. Cell Microbiol, 11, 230-48
lpg2511	previous cloned by Heidtman M. et al. 2009. Cell Microbiol, 11, 230-48
lpg2519	Gateway cloning to pAG416GAL-HA-ccdB	NA	NA	NR, screened using low copy vector
lpg2523	Gateway cloning to pAG416GAL-HA-ccdB	NA	NA	NR, screened using low copy vector
lpg2525	yeast recombinational cloning	gtacgacgatgacgataaggtacctaggatccagtgtggtATGAAAGAAAAATACAAAAA	agggttagggataggcttaccttcgaagggccctctagacTTATAAAATAGAACAAAAAT
lpg2526	previous cloned by Heidtman M. et al. 2009. Cell Microbiol, 11, 230-48
lpg2527	yeast recombinational cloning	gtacgacgatgacgataaggtacctaggatccagtgtggtTTGTTATATTTTGTACTATG	agggttagggataggcttaccttcgaagggccctctagacCTATTGTAAACGAGCGCTTT
lpg2529	previous cloned by Heidtman M. et al. 2009. Cell Microbiol, 11, 230-48
lpg2538	ligation cloning KpnI/NotI	GCGGGTACCTATGAAAACAAAATATGAAATGAGTC	GCGGCGGCCGCTTAACGAAGAATTAATCTATCAGCATC
lpg2539	ligation cloning KpnI/NotI	GCGGGTACCTATGAAACTTATAATTAATAAAAAAAATAG	GCGGCGGCCGCTTACATATCAGGATTCATAGCATCAC
lpg2541	yeast recombinational cloning	GTACGACGATGACGATAAGGTACCTAGGATCCAGTGTGGTATGCTAATGGAATTCGAAGA	AGGGTTAGGGATAGGCTTACCTTCGAAGGGCCCTCTAGACTTACATTATTGTACAACGGT
lpg2546	ligation cloning KpnI/NotI	GCGGGTACCTATGAGCATAACAGTTAAATCCTTG	GCGGCGGCCGCTTATAAGTTTAGAGTTCTTGAAACCTC
lpg2552	yeast recombinational cloning	gtacgacgatgacgataaggtacctaggatccagtgtggtATGAAAGAAATAGTTAGTTT	agggttagggataggcttaccttcgaagggccctctagacTTATGGCGAGGGGGATGTCA
lpg2556	yeast recombinational cloning	gtacgacgatgacgataaggtacctaggatccagtgtggtATGTTTGATAGAAATATAAA	agggttagggataggcttaccttcgaagggccctctagacTTATAATTCAAAGCCTGAAT
lpg2577	previous cloned by Heidtman M. et al. 2009. Cell Microbiol, 11, 230-48
lpg2584	previous cloned by Heidtman M. et al. 2009. Cell Microbiol, 11, 230-48
lpg2586	ligation cloning KpnI/NotI	GCGGGTACCTATGCGTGTTTCAAAATTACTTTTTTTAAC	GCGGCGGCCGCTTAGGCCGTCATTGACTCTTCTTC
lpg2587	yeast recombinational cloning	gtacgacgatgacgataaggtacctaggatccagtgtggtATGGCCCAAAAACCAACTAA	agggttagggataggcttaccttcgaagggccctctagacTCAGGTAAGTTTAACGAGAT
lpg2588	previous cloned by Heidtman M. et al. 2009. Cell Microbiol, 11, 230-48
lpg2591	ligation cloning KpnI/NotI	GCGGGTACCTATGGCCGCGCAATTAGATCC	GCGGCGGCCGCTTAAACAGTGGGTCTGTTTATTATTTTTTC
lpg2603	previous cloned by Heidtman M. et al. 2009. Cell Microbiol, 11, 230-48
lpg2628	ligation cloning KpnI/NotI	GCGGGTACCTATGGCATTCATTAGACATTTGC	GCGGCGGCCGCTTATCTGAATCCCAAAGCCCATATTTTTC
lpg2637	ligation cloning KpnI/NotI	GCGGGTACCTATGTTTTTAACCATAAATGATTTAC	GCGGCGGCCGCTTAGTGTAGCCCGTTGGAATAATTG
lpg2638	yeast recombinational cloning	gtacgacgatgacgataaggtacctaggatccagtgtggtATGAAATATGCTGTTACATT	agggttagggataggcttaccttcgaagggccctctagacCTACGTTGCCAAAGGTTGTG
lpg2678	ligation cloning KpnI/NotI	GCGGGTACCTATGCCCAGTACTTACATTCTAAATAC	GCGGCGGCCGCTTAATTAAGTTTTGCTATTATTTTATGC
lpg2694	previous cloned by Heidtman M. et al. 2009. Cell Microbiol, 11, 230-48
lpg2718	previous cloned by Heidtman M. et al. 2009. Cell Microbiol, 11, 230-48
lpg2720	previous cloned by Heidtman M. et al. 2009. Cell Microbiol, 11, 230-48
lpg2744	ligation cloning KpnI/NotI	GCGGGTACCTATGTCAAATCTAATAGAACTTGC	GCGGCGGCCGCTTAACGTAACGCAGCACTTGTTG
lpg2745	ligation cloning KpnI/NotI	GCGGGTACCTATGCTTGTTGGTTCAATTTGGTTTATTAAG	GCGGCGGCCGCTTAGGTCGGAGCGCCTATATAATC
lpg2759	ligation cloning KpnI/NotI	GCGGGTACCTATGCTTGAGGAGAAAGGGATG	GCGGCGGCCGCTTAATTTGGTTCTTCAATGAGATTAAAC
lpg2762	yeast recombinational cloning	gtacgacgatgacgataaggtacctaggatccagtgtggtATGAAGATTTTATATGTACC	agggttagggataggcttaccttcgaagggccctctagacTTAATTACCCTTTCTCAACA
lpg2793	previous cloned by Heidtman M. et al. 2009. Cell Microbiol, 11, 230-48
lpg2804	yeast recombinational cloning	gtacgacgatgacgataaggtacctaggatccagtgtggtATGTATAAAATATGTACTTA	agggttagggataggcttaccttcgaagggccctctagacCTAACATAAGCTATGGATTG
lpg2806	yeast recombinational cloning	gtacgacgatgacgataaggtacctaggatccagtgtggtATGGGAATTACAAAAGACGA	agggttagggataggcttaccttcgaagggccctctagacTTAAATTTTAGGGACATCAG
lpg2813	yeast recombinational cloning	gtacgacgatgacgataaggtacctaggatccagtgtggtATGCCTTTAACTCAAACCCA	agggttagggataggcttaccttcgaagggccctctagacTTATTTCATGCCAGGCTGCT
lpg2815	previous cloned by Heidtman M. et al. 2009. Cell Microbiol, 11, 230-48
lpg2826	yeast recombinational cloning	gtacgacgatgacgataaggtacctaggatccagtgtggtATGCTTATGATCATGGCAAG	agggttagggataggcttaccttcgaagggccctctagacTTATAAATTGTTTCTGTACA
lpg2828	Gateway cloning to pAG416GAL-HA-ccdB	NA	NA	NR, screened using low copy vector
lpg2829	previous cloned by Heidtman M. et al. 2009. Cell Microbiol, 11, 230-48
lpg2830	previous cloned by Heidtman M. et al. 2009. Cell Microbiol, 11, 230-48
lpg2831	previous cloned by Heidtman M. et al. 2009. Cell Microbiol, 11, 230-48
lpg2832	ligation cloning KpnI/NotI	GCGGGTACCTATGACTAATAAAACTCAAGAATTG	GCGGCGGCCGCTTATTCCTGGCTCAAGTGTGTTC
lpg2844	ligation cloning KpnI/NotI	GCGGGTACCTATGGCAGAAACTCCAAAACCC	GCGGCGGCCGCTTATCCAGGCATAGACTGACTAG
lpg2860	ligation cloning KpnI/NotI	GCGGGTACCTATGAAGAACCAGAAAAAAGGGAG	GCGGCGGCCGCTTACTCCTGATAGTCACTTTGCAAC
lpg2862	Gateway cloning to pAG416GAL-HA-ccdB	NA	NA	NR, screened using low copy vector
lpg2874	ligation cloning KpnI/NotI	GCGGGTACCTATGAATATATTTCTAAAGGTTTTAAAG	GCGGCGGCCGCTTACAATGTATGAGTATTTTCAGATG
lpg2879	previous cloned by Heidtman M. et al. 2009. Cell Microbiol, 11, 230-48
lpg2884	yeast recombinational cloning	gtacgacgatgacgataaggtacctaggatccagtgtggtATGACATTAAAACAATTTGC	agggttagggataggcttaccttcgaagggccctctagacTTACTTTGAGCCAGTGAGGG
lpg2907	yeast recombinational cloning	GTACGACGATGACGATAAGGTACCTAGGATCCAGTGTGGTATGATAACTCCTTTCACCAA	AGGGTTAGGGATAGGCTTACCTTCGAAGGGCCCTCTAGACTCATAGTCGCACTGATTTAG
lpg2911	ligation cloning KpnI/NotI	GCGGGTACCTATGAGTATTTTTCGTAGTGTATTAATAAC	GCGGCGGCCGCTTAGCATAAGGGTTTATCATTTATAAAATG
lpg2912	ligation cloning KpnI/NotI	GCGGGTACCTATGTCGTATTCAAAAATCGATGTAC	GCGGCGGCCGCTTAGATGGAAGCTCTTTCACTGC
lpg2952	ligation cloning KpnI/NotI	GCGGGTACCTATGCCAAGAGCTAGGTTCTTTAAAG	GCGGCGGCCGCTTAACCAACAGACATGGATACTGAAG
lpg2975	yeast recombinational cloning	gtacgacgatgacgataaggtacctaggatccagtgtggtATGGGTTTGCCCAAAAAAGC	agggttagggataggcttaccttcgaagggccctctagacTTAGACCACCAAGCTCGTAA
lpg2999	previous cloned by Heidtman M. et al. 2009. Cell Microbiol, 11, 230-48
lpg3000	yeast recombinational cloning	gtacgacgatgacgataaggtacctaggatccagtgtggtATGGTCTACTCAAAACAAAG	agggttagggataggcttaccttcgaagggccctctagacCTAATTGGGAGTGGCTAAGG
