# Supplementary material for: Diverse mechanisms of metaeffector activity in an intracellular bacterial pathogen, Legionella pneumophila
Source: Mol Syst Biol. 2016 Dec 16;12(12):893. doi: 10.15252/msb.20167381 (PMC5199130; doi:10.15252/msb.20167381)
Supplement: Supplementary file 9 — Table EV8 [file MSB-12-893-s009.xlsx]

## Sheet: Sheet 1
Table EV8. Results of AP-MS experiments with purified, immobilized HIS-SBP-RavJ, RavJ fragments and mutants, using U937 lysate. Raw peptide data were collected on an LTQ-XL in data-dependent mode of 90 minutes using a "Top6" method. Raw data were converted to mzXML using Msconvert and searched against protein fasta files for E. coli, Human male, and bait proteins modified to include epitope tag s…
	Control Group	RavJ FL RepA	RavJ FL Rep B	RavJ N-terminal RepA	RavJ N-terminal RepB	RavJ C-terminal RepA	RavJ C-terminal RepB	RavJ Loop Mutant RepA	RavJ Loop Mutant RepB
Gene Name	Total Peptides
ACTB	2	10.5	0	0	5.5	0	0	0	0
RavJ Bait	0	808	704	553.5	802.5	637	562	2766.5	2065.5
SEPT7	0	75	96.5	0	0	172	123.5	12	7
SEPT2	0	77.5	79	0	0	126.5	124.5	17	7.5
IKBKAP	0	65.5	65.5	0	0	73	61	0	0
ELP2	0	43	48	0	0	23	29	0	0
ELP3	0	34	42.5	0	0	43	38.5	0	0
SEPT6	0	38	47	0	0	85.5	88.5	10.5	5.5
SEPT3	0	29	33	0	0	31	32.5	0	0
SEPT9	0	16	18.5	0	0	42.5	44.5	0	0
SEPT8	0	13	10.5	0	0	19.5	19.5	0	0
CBS	0	13.5	14	0	0	0	0	0	0
SEPT10	0	0	5	0	0	15	4	0	0
ACTA2	0	0	0	0	0	0	0	0	4.5
