# Supplementary material for: Diverse mechanisms of metaeffector activity in an intracellular bacterial pathogen, Legionella pneumophila
Source: Mol Syst Biol. 2016 Dec 16;12(12):893. doi: 10.15252/msb.20167381 (PMC5199130; doi:10.15252/msb.20167381)
Supplement: Supplementary file 10 — Table EV9 [file MSB-12-893-s010.xlsx]

## Sheet: Sheet1
Table EV9. Legionella dumoffi orthologs. DNA sequences of L. dumoffii orthologs of the metaeffector pair MavQ (Lpg2975) and SidP (Lpg0130) and the functional antagonist pair AnkX (Lpg0695) and Lem3 (Lpg0696) and the primer sequences used to clone the genes into the Gateway entry vector (pDONR221).
Gene name	L. pneumophila	L. dumoffii	FW primer (5'-3')	RV primer (5'-3')	Gene sequence (5'-3')
mavQ	lpg2975	LdumoAE_01458	ggggacaagtttgtacaaaaaagcaggcttcATGGGAATTCCAAAAAAGGGCCTGA	ggggaccactttgtacaagaaagctgggtcctaTTAATAAGTACAGGCATCGGTAAGT	ATGGGAATTCCAAAAAAGGGCCTGAGGCATAGTCAACTCATTTATTCAACAAAAACTGCTATTTCAGATAGCTCCCACCAAACATTTCCTGTTACTTTTGAAGAGGATGGGGTTATCAAGAAGGCTTTCTTCAAAAAATTAGAACCCAATCGTCATTATCCTGAACTGCTAGCCAAAATAAGCGTGGCAACTTCATCGTTCAAGAGATTGTTTCAAGGAAAAAGATCTGCTGAGGAGCGATTGGTATTTGAGGAATACGGCATTGAATTATTGTCCGAGAGCAATGAAACAATAAAAGAGAACACCCTTTATATCAAATTAGAGAAAGAGACACTCAAATATATAGTTAAAACCCCAGAGGGGCTGACAAAGATAGATTCGATTGAGGTAAAGGAAATA…
sidP	lpg0130	LdumoAE_01218	ggggacaagtttgtacaaaaaagcaggcttcATGGGAAAAGGAATTATTTTACGTG	ggggaccactttgtacaagaaagctgggtcctaTTAATTAAGAACGCTTGTCTCACTA	ATGGGAAAAGGAATTATTTTACGTGTACCTTATGGTGCCGAATTATCATCAGAATTGCTTGAAGCATTAAAAGACCGCTTTCCTGGCTATACTCTTGAAACTTACTATCAGAAACCTGATTACCGCCGTAGTTTTGGACGACGGGTGAATAGTCTCCATAAAGCATTCCACTTCCTTCTTGATGCTTATCCCCTACCTCCCCAAAGTAGCTTTTTAACCAAAGATACCTTACGCAAATATATAGAGGAATGCATGGAAATTGCTCTGGACGCAAAAGGGTCCACGGAAGATCTCCATCGGGAATTGGAAAAATATACTGCCAAATTAATCGAGTTGATTGCTTTGATGTGGGGTACTAATAATAAAGAAGCGATTGAGCTGTTAAATGAGGCGGAACAA…
ankX	lpg0695	LdumoAE_01011	ggggacaagtttgtacaaaaaagcaggcttcATGCCAAATTTACCCGGGCTGATTT	ggggaccactttgtacaagaaagctgggtcctaTTACCATTTTATTTTATAAGTTTCG	ATGCCAAATTTACCCGGGCTGATTTTTCTGAAGGCCTACCCTCCTGAGCAAATATGGAGATTATTGGTCGATGGGCGTTTTTGGGCAAAAGAACATGGCTGGCAAGGCTATGAGTCCAGGGAAAGAGGTTCAATTAATGCAGCGTTAGAAAGTTTATGTTCCATTGCATTAGCAGTAAATCAAGATGATGAAGAATTTGAATTAAGTGTTCGTTTAATAAAGGAAATTCATAAAAAATGTGGAAGAAAGGTAGAAGAACTAGAAGATAAAAGTCCTGGTGAAACCAGGACGGATGAGCCTGTTTCCTTCGGTATTCCTGCAAGTCGTGCCTCAATAAAAGGAATTGAAGAATTTCTCCAGCTGTTTTTTCTTATTAAAGGGGGGGCGCAGTTCGGTCCT…
lem3	lpg0696	LdumoAE_01010	ggggacaagtttgtacaaaaaagcaggcttcATGAGAGAAAAAGTTATCACTGGCA	ggggaccactttgtacaagaaagctgggtcctaTTAAAGTTCATTTTTTAGCTGTTGT	ATGAGAGAAAAAGTTATCACTGGCAAAAAAATTATTTTTTCCCATTCGGTGGCAAAAGATCATTCAAAAAAACTATCCACTTTTATATCAGACAGGTTCTATTCTGTAAATCAAAGTCATAATAGTGCGATTGTTATCGGCTCAAGCCTTTCTCATCAAGATAAGGATATAGACGAAGATAGAATACTCGATAGTTCAGGGGCATGTGTTACAACAGATAAAACCGGAGTTATTAATGGCGCACGAGTAACCGTTAATGATGGTTTGGGGGGCGGAGCGGGCGATCCAGAAGAAGATAAAGAAATTCATAAAGTATCACATTGGTGTTGTGAAGCTTTTTTGGGCTCTGAGGAAAACATGGAAACAACATTAGCCTCAATTGGATCATCTACCTCTTCA…
